# Supplementary material for: [(Z)-1-({3-[(3-Amino­prop­yl)(2-nitro­benz­yl)amino]­prop­yl}imino­meth­yl)naphthalen-2-olato]copper(II) perchlorate
Source: Acta Crystallogr Sect E Struct Rep Online. 2011 Nov 12;67(Pt 12):m1748. doi: 10.1107/S1600536811045752 (PMC3238655; doi:10.1107/S1600536811045752)
Supplement: Supplementary file 1 [file e-67-m1748-sup1.cif]

##############################################################################
#                                                                            #
# This CIF contains the data in a paper accepted for publication in          #
# Acta Crystallographica Section E. It conforms to the requirements of       #
# Notes for Authors for Acta Crystallographica Section E, and has been       #
# peer reviewed under the auspices of the IUCr Commission on Journals.       #
#                                                                            #
# Full details of the Crystallographic Information File format               #
# are given in the paper "The Crystallographic Information File (CIF):       #
# a New Standard Archive File for Crystallography" by S. R. Hall, F. H.      #
# Allen and I. D. Brown [Acta Cryst. (1991), A47, 655-685].                  #
#                                                                            #
# The current version of the core CIF dictionary is obtainable from          #
# ftp://ftp.iucr.org/pub/cif_core.dic.                                       #
#                                                                            #
# Software is freely available for graphical display of the structure(s)     #
# in this CIF. For information consult the CIF software page                 #
# http://www.iucr.org/resources/cif/software.                                #
#                                                                            #
# This file may be used for bona fide research purposes within the           #
# scientific community so long as proper attribution is given to the journal # 
# article from which it was obtained.                                        #
#                                                                            #
##############################################################################
data_I
_audit_creation_method     'SHELXL97'
_chemical_name_systematic
;
[(<i>Z</i>)-1-({3-[(3-Aminopropyl)(2-
nitrobenzyl)amino]propyl}iminomethyl)naphthalen-2-olato]copper(II)
perchlorate
;
_chemical_name_common     ?
_chemical_formula_moiety     'C24 H27 Cu N4 O3 +, Cl O4 -'
_chemical_formula_sum     'C24 H27 Cl Cu N4 O7'
_chemical_formula_iupac     '[Cu (C24 H27 N4 O3)] Cl O4'
_chemical_formula_weight     582.50
_chemical_melting_point     ?
_symmetry_cell_setting     monoclinic
_symmetry_space_group_name_H-M     'P 21/n'
_symmetry_space_group_name_Hall     '-P 2yn'
loop_
    _symmetry_equiv_pos_as_xyz
    'x, y, z'
    '-x+1/2, y+1/2, -z+1/2'
    '-x, -y, -z'
    'x-1/2, -y-1/2, z-1/2'
_cell_length_a     8.1062(4)
_cell_length_b     19.2907(8)
_cell_length_c     16.0959(7)
_cell_angle_alpha     90.00
_cell_angle_beta     102.072(2)
_cell_angle_gamma     90.00
_cell_volume     2461.32(19)
_cell_formula_units_Z     4
_cell_measurement_reflns_used     9603
_cell_measurement_theta_min     2.59
_cell_measurement_theta_max     29.24
_cell_measurement_temperature     296(2)
_exptl_crystal_description     'block'
_exptl_crystal_colour     'black'
_exptl_crystal_size_max     0.51
_exptl_crystal_size_mid     0.49
_exptl_crystal_size_min     0.32
_exptl_crystal_density_diffrn     1.572
_exptl_crystal_density_meas     ?
_exptl_crystal_density_method     'not measured'
_exptl_crystal_F_000     1204
_exptl_absorpt_coefficient_mu     1.049
_exptl_absorpt_correction_type     multi-scan
_exptl_absorpt_process_details     '(<i>SADABS</i>; Bruker, 2007)'
_exptl_absorpt_correction_T_min     0.7059
_exptl_absorpt_correction_T_max     0.7470
_exptl_special_details
;
;
_diffrn_ambient_temperature     296(2)
_diffrn_radiation_type     'MoK\a'
_diffrn_radiation_wavelength     0.71073
_diffrn_radiation_source     'fine--focus sealed tube'
_diffrn_radiation_monochromator     'graphite'
_diffrn_measurement_device_type     'Bruker APEXII CCD'
_diffrn_measurement_method     '\f and \w'
_diffrn_detector_area_resol_mean     ?
_diffrn_reflns_number     101979
_diffrn_reflns_av_R_equivalents     0.0605
_diffrn_reflns_av_sigmaI/netI     0.0173
_diffrn_reflns_theta_min     2.48
_diffrn_reflns_theta_max     27.00
_diffrn_reflns_theta_full     27.00
_diffrn_measured_fraction_theta_max     0.999
_diffrn_measured_fraction_theta_full     0.999
_diffrn_reflns_limit_h_min     -10
_diffrn_reflns_limit_h_max     10
_diffrn_reflns_limit_k_min     -24
_diffrn_reflns_limit_k_max     24
_diffrn_reflns_limit_l_min     -20
_diffrn_reflns_limit_l_max     20
_diffrn_standards_number     ?
_diffrn_standards_interval_count     ?
_diffrn_standards_interval_time     ?
_diffrn_standards_decay_%     ?
_refine_special_details
;
 Refinement of <i>F</i>^2^ against ALL reflections. The weighted
 <i>R</i>--factor <i>wR</i> and goodness of fit <i>S</i> are based on
 <i>F</i>^2^, conventional <i>R</i>--factors <i>R</i> are based on <i>F</i>,
 with <i>F</i> set to zero for negative <i>F</i>^2^. The threshold expression
 of <i>F</i>^2^ > 2\s<i>F</i>^2^ is used only for calculating
 <i>R</i>--factors(gt) <i>etc</i>. and is not relevant to the choice of
 reflections for refinement. <i>R</i>--factors based on <i>F</i>^2^ are
 statistically about twice as large as those based on <i>F</i>, and
 <i>R</i>--factors based on ALL data will be even larger.
;
_reflns_number_total     5377
_reflns_number_gt     4605
_reflns_threshold_expression     I>2\s(I)
_refine_ls_structure_factor_coef     Fsqd
_refine_ls_matrix_type     full
_refine_ls_R_factor_all     0.0447
_refine_ls_R_factor_gt     0.0386
_refine_ls_wR_factor_gt     0.1117
_refine_ls_wR_factor_ref     0.1174
_refine_ls_goodness_of_fit_ref     1.024
_refine_ls_restrained_S_all     1.024
_refine_ls_number_reflns     5377
_refine_ls_number_parameters     342
_refine_ls_number_restraints     0
_refine_ls_hydrogen_treatment     mixed
_refine_ls_weighting_scheme     calc
_refine_ls_weighting_details
         'calc w=1/[\s^2^(Fo^2^)+(0.0736P)^2^+1.1383P] where P=(Fo^2^+2Fc^2^)/3'
_atom_sites_solution_hydrogens     geom
_atom_sites_solution_primary     direct
_atom_sites_solution_secondary     difmap
_refine_ls_shift/su_max     0.001
_refine_ls_shift/su_mean     0.000
_refine_diff_density_max     0.591
_refine_diff_density_min     -0.523
_refine_ls_extinction_method     'none'
_refine_ls_extinction_coef     ?
loop_
    _atom_type_symbol
    _atom_type_description
    _atom_type_scat_dispersion_real
    _atom_type_scat_dispersion_imag
    _atom_type_scat_source
    'C' 'C' 0.0033 0.0016
                         'International Tables Vol C Tables 4.2.6.8 and 6.1.1.4'
    'H' 'H' 0.0000 0.0000
                         'International Tables Vol C Tables 4.2.6.8 and 6.1.1.4'
    'N' 'N' 0.0061 0.0033
                         'International Tables Vol C Tables 4.2.6.8 and 6.1.1.4'
    'O' 'O' 0.0106 0.0060
                         'International Tables Vol C Tables 4.2.6.8 and 6.1.1.4'
    'Cu' 'Cu' 0.3201 1.2651
                         'International Tables Vol C Tables 4.2.6.8 and 6.1.1.4'
    'Cl' 'Cl' 0.1484 0.1585
                         'International Tables Vol C Tables 4.2.6.8 and 6.1.1.4'
_computing_data_collection     '<i>APEX2</i> (Bruker, 2007)'
_computing_cell_refinement     '<i>SAINT</i> (Bruker, 2007)'
_computing_data_reduction     '<i>SAINT</i> (Bruker, 2007)'
_computing_structure_solution     '<i>SHELXS97</i> (Sheldrick, 2008)'
_computing_structure_refinement     '<i>SHELXL97</i> (Sheldrick, 2008)'
_computing_molecular_graphics     '<i>XPW</i> (Siemens, 1996)'
_computing_publication_material     '<i>SHELXTL</i> (Sheldrick, 2008)'
loop_
    _atom_site_type_symbol
    _atom_site_label
    _atom_site_fract_x
    _atom_site_fract_y
    _atom_site_fract_z
    _atom_site_U_iso_or_equiv
    _atom_site_adp_type
    _atom_site_calc_flag
    _atom_site_refinement_flags
    _atom_site_occupancy
    _atom_site_symmetry_multiplicity
    _atom_site_disorder_assembly
    _atom_site_disorder_group
    Cu Cu 0.32009(3) 0.856784(13) 0.361933(15) 0.03852(11) Uani d . 1 1 . .
    N N1 0.4800(3) 0.84797(14) 0.47232(15) 0.0544(5) Uani d . 1 1 . .
    C C1 0.6353(4) 0.80578(18) 0.4829(2) 0.0719(8) Uani d . 1 1 . .
    H H1A 0.6069 0.7573 0.4879 0.086 Uiso calc R 1 1 . .
    H H1B 0.7120 0.8192 0.5351 0.086 Uiso calc R 1 1 . .
    C C2 0.7232(4) 0.81433(19) 0.4092(2) 0.0741(8) Uani d . 1 1 . .
    H H2A 0.7419 0.8633 0.4013 0.089 Uiso calc R 1 1 . .
    H H2B 0.8327 0.7920 0.4236 0.089 Uiso calc R 1 1 . .
    C C3 0.6275(4) 0.78479(16) 0.3269(2) 0.0660(7) Uani d . 1 1 . .
    H H3A 0.7051 0.7797 0.2889 0.079 Uiso calc R 1 1 . .
    H H3B 0.5894 0.7387 0.3380 0.079 Uiso calc R 1 1 . .
    N N2 0.4785(2) 0.82515(10) 0.28176(12) 0.0464(4) Uani d . 1 1 . .
    C C4 0.3820(4) 0.78081(14) 0.21083(17) 0.0600(6) Uani d . 1 1 . .
    H H4A 0.3279 0.8106 0.1645 0.072 Uiso calc R 1 1 . .
    H H4B 0.4607 0.7511 0.1897 0.072 Uiso calc R 1 1 . .
    C C5 0.2511(4) 0.73681(13) 0.23789(18) 0.0627(7) Uani d . 1 1 . .
    H H5A 0.2944 0.7203 0.2952 0.075 Uiso calc R 1 1 . .
    H H5B 0.2288 0.6967 0.2009 0.075 Uiso calc R 1 1 . .
    C C6 0.0886(3) 0.77510(13) 0.23556(17) 0.0546(6) Uani d . 1 1 . .
    H H6A 0.0303 0.7812 0.1769 0.065 Uiso calc R 1 1 . .
    H H6B 0.0167 0.7477 0.2640 0.065 Uiso calc R 1 1 . .
    N N3 0.1174(2) 0.84326(9) 0.27678(11) 0.0406(4) Uani d . 1 1 . .
    C C7 0.0059(3) 0.89113(11) 0.25349(13) 0.0399(4) Uani d . 1 1 . .
    H H7 -0.0785 0.8818 0.2061 0.048 Uiso calc R 1 1 . .
    C C8 -0.0007(3) 0.95679(11) 0.29327(13) 0.0390(4) Uani d . 1 1 . .
    C C17 -0.1169(3) 1.00936(11) 0.25241(14) 0.0407(4) Uani d . 1 1 . .
    C C16 -0.2083(3) 1.00439(14) 0.16799(15) 0.0498(5) Uani d . 1 1 . .
    H H16 -0.1943 0.9656 0.1358 0.060 Uiso calc R 1 1 . .
    C C15 -0.3186(3) 1.05619(15) 0.13210(17) 0.0569(6) Uani d . 1 1 . .
    H H15 -0.3781 1.0516 0.0764 0.068 Uiso calc R 1 1 . .
    C C14 -0.3413(3) 1.11485(15) 0.1783(2) 0.0608(7) Uani d . 1 1 . .
    H H14 -0.4162 1.1492 0.1537 0.073 Uiso calc R 1 1 . .
    C C13 -0.2539(3) 1.12185(14) 0.25950(19) 0.0559(6) Uani d . 1 1 . .
    H H13 -0.2695 1.1613 0.2902 0.067 Uiso calc R 1 1 . .
    C C12 -0.1396(3) 1.07032(12) 0.29802(16) 0.0465(5) Uani d . 1 1 . .
    C C11 -0.0439(3) 1.07871(13) 0.38245(17) 0.0535(6) Uani d . 1 1 . .
    H H11 -0.0606 1.1180 0.4131 0.064 Uiso calc R 1 1 . .
    C C10 0.0696(3) 1.03129(13) 0.41882(15) 0.0514(5) Uani d . 1 1 . .
    H H10 0.1313 1.0390 0.4736 0.062 Uiso calc R 1 1 . .
    C C9 0.0979(3) 0.96920(12) 0.37529(14) 0.0422(5) Uani d . 1 1 . .
    O O1 0.2131(2) 0.92738(9) 0.41511(10) 0.0530(4) Uani d . 1 1 . .
    C C18 0.5462(3) 0.88515(14) 0.23958(15) 0.0494(5) Uani d . 1 1 . .
    H H18A 0.5944 0.8674 0.1935 0.059 Uiso calc R 1 1 . .
    H H18B 0.6367 0.9066 0.2805 0.059 Uiso calc R 1 1 . .
    C C19 0.4182(3) 0.94026(13) 0.20450(14) 0.0457(5) Uani d . 1 1 . .
    C C24 0.3379(4) 0.93601(15) 0.11856(16) 0.0585(6) Uani d . 1 1 . .
    H H24 0.3629 0.8988 0.0866 0.070 Uiso calc R 1 1 . .
    C C23 0.2235(4) 0.98488(18) 0.07963(18) 0.0684(8) Uani d . 1 1 . .
    H H23 0.1709 0.9796 0.0228 0.082 Uiso calc R 1 1 . .
    C C22 0.1872(4) 1.04122(17) 0.1245(2) 0.0702(8) Uani d . 1 1 . .
    H H22 0.1095 1.0741 0.0985 0.084 Uiso calc R 1 1 . .
    C C21 0.2654(4) 1.04867(14) 0.2073(2) 0.0623(7) Uani d . 1 1 . .
    H H21 0.2421 1.0871 0.2378 0.075 Uiso calc R 1 1 . .
    C C20 0.3800(3) 0.99919(12) 0.24637(15) 0.0479(5) Uani d . 1 1 . .
    N N4 0.4641(3) 1.01508(12) 0.33436(14) 0.0576(5) Uani d . 1 1 . .
    O O3 0.5511(3) 0.97071(12) 0.37640(13) 0.0770(6) Uani d . 1 1 . .
    O O2 0.4446(4) 1.07214(12) 0.36190(16) 0.0890(7) Uani d . 1 1 . .
    Cl Cl 0.19969(9) 0.70592(4) 0.51751(4) 0.06081(18) Uani d . 1 1 . .
    O O4 0.2496(4) 0.76098(17) 0.57398(17) 0.1104(10) Uani d . 1 1 . .
    O O5 0.2004(5) 0.72505(17) 0.43448(15) 0.1153(11) Uani d . 1 1 . .
    O O6 0.0406(7) 0.6830(4) 0.5193(3) 0.240(4) Uani d . 1 1 . .
    O O7 0.3086(9) 0.6533(2) 0.5438(3) 0.216(3) Uani d . 1 1 . .
    H H1 0.517(4) 0.8868(19) 0.487(2) 0.068(10) Uiso d . 1 1 . .
    H H2 0.419(4) 0.8333(18) 0.504(2) 0.064(9) Uiso d . 1 1 . .
loop_
    _atom_site_aniso_label
    _atom_site_aniso_U_11
    _atom_site_aniso_U_22
    _atom_site_aniso_U_33
    _atom_site_aniso_U_12
    _atom_site_aniso_U_13
    _atom_site_aniso_U_23
    Cu 0.04088(16) 0.03732(16) 0.03504(15) 0.00157(9) 0.00268(11) -0.00284(9)
    N1 0.0597(13) 0.0547(13) 0.0434(11) 0.0018(10) -0.0021(10) 0.0004(10)
    C1 0.0653(17) 0.0725(19) 0.0671(17) 0.0133(14) -0.0109(14) 0.0159(14)
    C2 0.0511(15) 0.085(2) 0.080(2) 0.0195(14) -0.0004(14) 0.0092(17)
    C3 0.0604(16) 0.0568(15) 0.0821(19) 0.0214(13) 0.0182(14) 0.0061(14)
    N2 0.0489(10) 0.0414(10) 0.0487(10) 0.0063(8) 0.0097(8) -0.0082(8)
    C4 0.0767(17) 0.0516(14) 0.0525(14) 0.0014(12) 0.0156(12) -0.0157(11)
    C5 0.0880(19) 0.0361(12) 0.0606(15) -0.0022(12) 0.0082(14) -0.0118(11)
    C6 0.0595(14) 0.0393(12) 0.0583(14) -0.0091(10) -0.0028(11) -0.0071(10)
    N3 0.0423(9) 0.0380(9) 0.0398(9) -0.0053(7) 0.0051(7) -0.0034(7)
    C7 0.0350(10) 0.0452(11) 0.0384(10) -0.0032(8) 0.0054(8) 0.0007(8)
    C8 0.0372(10) 0.0418(11) 0.0399(10) -0.0015(8) 0.0124(8) 0.0008(8)
    C17 0.0364(10) 0.0428(11) 0.0456(11) -0.0014(8) 0.0147(8) 0.0067(9)
    C16 0.0475(12) 0.0529(13) 0.0498(12) 0.0025(10) 0.0120(10) 0.0054(10)
    C15 0.0500(13) 0.0642(16) 0.0556(14) 0.0036(11) 0.0090(11) 0.0163(12)
    C14 0.0560(14) 0.0513(14) 0.0769(18) 0.0111(11) 0.0180(13) 0.0212(13)
    C13 0.0568(14) 0.0421(12) 0.0725(17) 0.0059(11) 0.0221(13) 0.0081(11)
    C12 0.0455(11) 0.0411(11) 0.0572(13) 0.0003(9) 0.0205(10) 0.0062(10)
    C11 0.0610(14) 0.0434(12) 0.0595(14) 0.0028(10) 0.0206(11) -0.0075(10)
    C10 0.0573(13) 0.0536(14) 0.0444(12) 0.0003(11) 0.0132(10) -0.0089(10)
    C9 0.0416(11) 0.0454(11) 0.0417(11) 0.0015(9) 0.0131(8) -0.0012(9)
    O1 0.0584(10) 0.0587(10) 0.0380(8) 0.0146(8) 0.0013(7) -0.0091(7)
    C18 0.0466(12) 0.0594(14) 0.0459(12) 0.0032(10) 0.0183(10) -0.0025(10)
    C19 0.0483(12) 0.0503(12) 0.0419(11) -0.0017(10) 0.0171(9) 0.0020(9)
    C24 0.0666(16) 0.0669(16) 0.0443(12) 0.0028(13) 0.0168(11) 0.0004(11)
    C23 0.0700(17) 0.083(2) 0.0499(14) 0.0015(15) 0.0079(13) 0.0171(14)
    C22 0.0640(17) 0.0654(18) 0.083(2) 0.0069(13) 0.0186(15) 0.0270(16)
    C21 0.0673(16) 0.0453(13) 0.0804(19) 0.0004(12) 0.0294(14) 0.0091(13)
    C20 0.0533(12) 0.0439(12) 0.0516(12) -0.0081(10) 0.0221(10) 0.0020(10)
    N4 0.0713(14) 0.0498(12) 0.0566(12) -0.0154(10) 0.0244(11) -0.0069(10)
    O3 0.1088(17) 0.0651(13) 0.0520(11) -0.0091(12) 0.0052(11) -0.0036(10)
    O2 0.122(2) 0.0594(13) 0.0867(16) -0.0078(13) 0.0250(14) -0.0305(12)
    Cl 0.0796(4) 0.0619(4) 0.0372(3) -0.0102(3) 0.0036(3) 0.0037(2)
    O4 0.142(3) 0.103(2) 0.0761(16) 0.0126(18) -0.0001(16) -0.0345(15)
    O5 0.172(3) 0.122(2) 0.0487(12) -0.050(2) 0.0170(15) 0.0102(13)
    O6 0.198(5) 0.412(9) 0.109(3) -0.198(6) 0.029(3) 0.016(4)
    O7 0.366(8) 0.121(3) 0.116(3) 0.115(4) -0.054(4) -0.030(2)
_geom_special_details
;
 All s.u.'s (except the s.u. in the dihedral angle between two l.s. planes) are
 estimated using the full covariance matrix. The cell s.u.'s are taken into
 account individually in the estimation of s.u.'s in distances, angles and
 torsion angles; correlations between s.u.'s in cell parameters are only used
 when they are defined by crystal symmetry. An approximate (isotropic)
 treatment of cell s.u.'s is used for estimating s.u.'s involving l.s. planes.
;
loop_
    _geom_bond_atom_site_label_1
    _geom_bond_atom_site_label_2
    _geom_bond_site_symmetry_2
    _geom_bond_distance
    _geom_bond_publ_flag
    Cu O1 . 1.9104(16) ?
    Cu N3 . 1.9245(18) ?
    Cu N1 . 1.976(2) ?
    Cu N2 . 2.0925(19) ?
    N1 C1 . 1.479(4) ?
    N1 H1 . 0.82(4) ?
    N1 H2 . 0.84(3) ?
    C1 C2 . 1.515(5) ?
    C1 H1A . 0.9700 ?
    C1 H1B . 0.9700 ?
    C2 C3 . 1.500(5) ?
    C2 H2A . 0.9700 ?
    C2 H2B . 0.9700 ?
    C3 N2 . 1.492(3) ?
    C3 H3A . 0.9700 ?
    C3 H3B . 0.9700 ?
    N2 C18 . 1.503(3) ?
    N2 C4 . 1.508(3) ?
    C4 C5 . 1.493(4) ?
    C4 H4A . 0.9700 ?
    C4 H4B . 0.9700 ?
    C5 C6 . 1.504(4) ?
    C5 H5A . 0.9700 ?
    C5 H5B . 0.9700 ?
    C6 N3 . 1.469(3) ?
    C6 H6A . 0.9700 ?
    C6 H6B . 0.9700 ?
    N3 C7 . 1.292(3) ?
    C7 C8 . 1.425(3) ?
    C7 H7 . 0.9300 ?
    C8 C9 . 1.413(3) ?
    C8 C17 . 1.445(3) ?
    C17 C16 . 1.408(3) ?
    C17 C12 . 1.419(3) ?
    C16 C15 . 1.384(3) ?
    C16 H16 . 0.9300 ?
    C15 C14 . 1.387(4) ?
    C15 H15 . 0.9300 ?
    C14 C13 . 1.357(4) ?
    C14 H14 . 0.9300 ?
    C13 C12 . 1.411(3) ?
    C13 H13 . 0.9300 ?
    C12 C11 . 1.426(4) ?
    C11 C10 . 1.342(4) ?
    C11 H11 . 0.9300 ?
    C10 C9 . 1.430(3) ?
    C10 H10 . 0.9300 ?
    C9 O1 . 1.297(3) ?
    C18 C19 . 1.510(3) ?
    C18 H18A . 0.9700 ?
    C18 H18B . 0.9700 ?
    C19 C20 . 1.389(3) ?
    C19 C24 . 1.402(3) ?
    C24 C23 . 1.378(4) ?
    C24 H24 . 0.9300 ?
    C23 C22 . 1.371(5) ?
    C23 H23 . 0.9300 ?
    C22 C21 . 1.358(4) ?
    C22 H22 . 0.9300 ?
    C21 C20 . 1.388(4) ?
    C21 H21 . 0.9300 ?
    C20 N4 . 1.470(3) ?
    N4 O2 . 1.209(3) ?
    N4 O3 . 1.220(3) ?
    Cl O7 . 1.354(4) ?
    Cl O6 . 1.369(4) ?
    Cl O5 . 1.388(2) ?
    Cl O4 . 1.402(3) ?
loop_
    _geom_angle_atom_site_label_1
    _geom_angle_atom_site_label_2
    _geom_angle_atom_site_label_3
    _geom_angle_site_symmetry_1
    _geom_angle_site_symmetry_3
    _geom_angle
    _geom_angle_publ_flag
    O1 Cu N3 . . 90.91(7) ?
    O1 Cu N1 . . 86.12(9) ?
    N3 Cu N1 . . 158.55(11) ?
    O1 Cu N2 . . 151.48(8) ?
    N3 Cu N2 . . 93.65(8) ?
    N1 Cu N2 . . 99.07(9) ?
    C1 N1 Cu . . 122.3(2) ?
    C1 N1 H1 . . 103(2) ?
    Cu N1 H1 . . 108(2) ?
    C1 N1 H2 . . 110(2) ?
    Cu N1 H2 . . 103(2) ?
    H1 N1 H2 . . 111(3) ?
    N1 C1 C2 . . 112.2(2) ?
    N1 C1 H1A . . 109.2 ?
    C2 C1 H1A . . 109.2 ?
    N1 C1 H1B . . 109.2 ?
    C2 C1 H1B . . 109.2 ?
    H1A C1 H1B . . 107.9 ?
    C3 C2 C1 . . 114.1(3) ?
    C3 C2 H2A . . 108.7 ?
    C1 C2 H2A . . 108.7 ?
    C3 C2 H2B . . 108.7 ?
    C1 C2 H2B . . 108.7 ?
    H2A C2 H2B . . 107.6 ?
    N2 C3 C2 . . 116.6(2) ?
    N2 C3 H3A . . 108.1 ?
    C2 C3 H3A . . 108.1 ?
    N2 C3 H3B . . 108.1 ?
    C2 C3 H3B . . 108.1 ?
    H3A C3 H3B . . 107.3 ?
    C3 N2 C18 . . 106.7(2) ?
    C3 N2 C4 . . 108.2(2) ?
    C18 N2 C4 . . 105.99(19) ?
    C3 N2 Cu . . 112.97(17) ?
    C18 N2 Cu . . 112.54(13) ?
    C4 N2 Cu . . 110.16(16) ?
    C5 C4 N2 . . 112.9(2) ?
    C5 C4 H4A . . 109.0 ?
    N2 C4 H4A . . 109.0 ?
    C5 C4 H4B . . 109.0 ?
    N2 C4 H4B . . 109.0 ?
    H4A C4 H4B . . 107.8 ?
    C4 C5 C6 . . 112.7(2) ?
    C4 C5 H5A . . 109.1 ?
    C6 C5 H5A . . 109.1 ?
    C4 C5 H5B . . 109.1 ?
    C6 C5 H5B . . 109.1 ?
    H5A C5 H5B . . 107.8 ?
    N3 C6 C5 . . 111.9(2) ?
    N3 C6 H6A . . 109.2 ?
    C5 C6 H6A . . 109.2 ?
    N3 C6 H6B . . 109.2 ?
    C5 C6 H6B . . 109.2 ?
    H6A C6 H6B . . 107.9 ?
    C7 N3 C6 . . 118.23(19) ?
    C7 N3 Cu . . 123.45(15) ?
    C6 N3 Cu . . 118.33(15) ?
    N3 C7 C8 . . 126.47(19) ?
    N3 C7 H7 . . 116.8 ?
    C8 C7 H7 . . 116.8 ?
    C9 C8 C7 . . 120.22(19) ?
    C9 C8 C17 . . 119.6(2) ?
    C7 C8 C17 . . 120.07(19) ?
    C16 C17 C12 . . 117.2(2) ?
    C16 C17 C8 . . 123.6(2) ?
    C12 C17 C8 . . 119.3(2) ?
    C15 C16 C17 . . 121.1(2) ?
    C15 C16 H16 . . 119.4 ?
    C17 C16 H16 . . 119.4 ?
    C16 C15 C14 . . 120.8(2) ?
    C16 C15 H15 . . 119.6 ?
    C14 C15 H15 . . 119.6 ?
    C13 C14 C15 . . 119.7(2) ?
    C13 C14 H14 . . 120.1 ?
    C15 C14 H14 . . 120.1 ?
    C14 C13 C12 . . 121.1(3) ?
    C14 C13 H13 . . 119.5 ?
    C12 C13 H13 . . 119.5 ?
    C13 C12 C17 . . 120.1(2) ?
    C13 C12 C11 . . 121.0(2) ?
    C17 C12 C11 . . 118.9(2) ?
    C10 C11 C12 . . 121.7(2) ?
    C10 C11 H11 . . 119.2 ?
    C12 C11 H11 . . 119.2 ?
    C11 C10 C9 . . 121.5(2) ?
    C11 C10 H10 . . 119.2 ?
    C9 C10 H10 . . 119.2 ?
    O1 C9 C8 . . 124.3(2) ?
    O1 C9 C10 . . 116.8(2) ?
    C8 C9 C10 . . 118.8(2) ?
    C9 O1 Cu . . 124.70(14) ?
    N2 C18 C19 . . 115.07(18) ?
    N2 C18 H18A . . 108.5 ?
    C19 C18 H18A . . 108.5 ?
    N2 C18 H18B . . 108.5 ?
    C19 C18 H18B . . 108.5 ?
    H18A C18 H18B . . 107.5 ?
    C20 C19 C24 . . 115.0(2) ?
    C20 C19 C18 . . 126.9(2) ?
    C24 C19 C18 . . 117.9(2) ?
    C23 C24 C19 . . 122.5(3) ?
    C23 C24 H24 . . 118.7 ?
    C19 C24 H24 . . 118.7 ?
    C22 C23 C24 . . 120.1(3) ?
    C22 C23 H23 . . 120.0 ?
    C24 C23 H23 . . 120.0 ?
    C21 C22 C23 . . 119.6(3) ?
    C21 C22 H22 . . 120.2 ?
    C23 C22 H22 . . 120.2 ?
    C22 C21 C20 . . 120.2(3) ?
    C22 C21 H21 . . 119.9 ?
    C20 C21 H21 . . 119.9 ?
    C21 C20 C19 . . 122.6(2) ?
    C21 C20 N4 . . 115.2(2) ?
    C19 C20 N4 . . 122.2(2) ?
    O2 N4 O3 . . 122.7(3) ?
    O2 N4 C20 . . 118.3(3) ?
    O3 N4 C20 . . 119.1(2) ?
    O7 Cl O6 . . 107.8(5) ?
    O7 Cl O5 . . 111.5(3) ?
    O6 Cl O5 . . 107.4(2) ?
    O7 Cl O4 . . 106.5(2) ?
    O6 Cl O4 . . 112.2(3) ?
    O5 Cl O4 . . 111.4(2) ?
loop_
    _geom_torsion_atom_site_label_1
    _geom_torsion_atom_site_label_2
    _geom_torsion_atom_site_label_3
    _geom_torsion_atom_site_label_4
    _geom_torsion_site_symmetry_1
    _geom_torsion_site_symmetry_2
    _geom_torsion_site_symmetry_3
    _geom_torsion_site_symmetry_4
    _geom_torsion
    _geom_torsion_publ_flag
    O1 Cu N1 C1 . . . . -170.5(3) ?
    N3 Cu N1 C1 . . . . 106.9(3) ?
    N2 Cu N1 C1 . . . . -18.7(3) ?
    Cu N1 C1 C2 . . . . 41.3(4) ?
    N1 C1 C2 C3 . . . . -67.9(4) ?
    C1 C2 C3 N2 . . . . 75.1(4) ?
    C2 C3 N2 C18 . . . . 77.0(3) ?
    C2 C3 N2 C4 . . . . -169.4(3) ?
    C2 C3 N2 Cu . . . . -47.2(3) ?
    O1 Cu N2 C3 . . . . 118.2(2) ?
    N3 Cu N2 C3 . . . . -143.12(18) ?
    N1 Cu N2 C3 . . . . 19.6(2) ?
    O1 Cu N2 C18 . . . . -2.7(2) ?
    N3 Cu N2 C18 . . . . 96.00(16) ?
    N1 Cu N2 C18 . . . . -101.32(17) ?
    O1 Cu N2 C4 . . . . -120.71(19) ?
    N3 Cu N2 C4 . . . . -22.04(17) ?
    N1 Cu N2 C4 . . . . 140.64(18) ?
    C3 N2 C4 C5 . . . . 89.5(3) ?
    C18 N2 C4 C5 . . . . -156.4(2) ?
    Cu N2 C4 C5 . . . . -34.4(3) ?
    N2 C4 C5 C6 . . . . 83.4(3) ?
    C4 C5 C6 N3 . . . . -47.7(3) ?
    C5 C6 N3 C7 . . . . 154.6(2) ?
    C5 C6 N3 Cu . . . . -25.0(3) ?
    O1 Cu N3 C7 . . . . 26.90(18) ?
    N1 Cu N3 C7 . . . . 108.6(3) ?
    N2 Cu N3 C7 . . . . -124.94(18) ?
    O1 Cu N3 C6 . . . . -153.60(18) ?
    N1 Cu N3 C6 . . . . -71.9(3) ?
    N2 Cu N3 C6 . . . . 54.57(18) ?
    C6 N3 C7 C8 . . . . 170.9(2) ?
    Cu N3 C7 C8 . . . . -9.6(3) ?
    N3 C7 C8 C9 . . . . -14.2(3) ?
    N3 C7 C8 C17 . . . . 170.1(2) ?
    C9 C8 C17 C16 . . . . 173.8(2) ?
    C7 C8 C17 C16 . . . . -10.4(3) ?
    C9 C8 C17 C12 . . . . -4.9(3) ?
    C7 C8 C17 C12 . . . . 170.84(19) ?
    C12 C17 C16 C15 . . . . -1.5(3) ?
    C8 C17 C16 C15 . . . . 179.7(2) ?
    C17 C16 C15 C14 . . . . 0.4(4) ?
    C16 C15 C14 C13 . . . . 0.4(4) ?
    C15 C14 C13 C12 . . . . 0.0(4) ?
    C14 C13 C12 C17 . . . . -1.2(4) ?
    C14 C13 C12 C11 . . . . 178.1(2) ?
    C16 C17 C12 C13 . . . . 1.9(3) ?
    C8 C17 C12 C13 . . . . -179.3(2) ?
    C16 C17 C12 C11 . . . . -177.4(2) ?
    C8 C17 C12 C11 . . . . 1.4(3) ?
    C13 C12 C11 C10 . . . . -177.6(2) ?
    C17 C12 C11 C10 . . . . 1.7(4) ?
    C12 C11 C10 C9 . . . . -1.3(4) ?
    C7 C8 C9 O1 . . . . 8.8(3) ?
    C17 C8 C9 O1 . . . . -175.4(2) ?
    C7 C8 C9 C10 . . . . -170.5(2) ?
    C17 C8 C9 C10 . . . . 5.2(3) ?
    C11 C10 C9 O1 . . . . 178.4(2) ?
    C11 C10 C9 C8 . . . . -2.2(4) ?
    C8 C9 O1 Cu . . . . 19.6(3) ?
    C10 C9 O1 Cu . . . . -161.05(17) ?
    N3 Cu O1 C9 . . . . -32.2(2) ?
    N1 Cu O1 C9 . . . . 169.1(2) ?
    N2 Cu O1 C9 . . . . 67.2(3) ?
    C3 N2 C18 C19 . . . . -168.7(2) ?
    C4 N2 C18 C19 . . . . 76.2(2) ?
    Cu N2 C18 C19 . . . . -44.3(2) ?
    N2 C18 C19 C20 . . . . 91.4(3) ?
    N2 C18 C19 C24 . . . . -94.6(3) ?
    C20 C19 C24 C23 . . . . -3.0(4) ?
    C18 C19 C24 C23 . . . . -177.8(3) ?
    C19 C24 C23 C22 . . . . 1.6(5) ?
    C24 C23 C22 C21 . . . . 0.4(5) ?
    C23 C22 C21 C20 . . . . -0.7(4) ?
    C22 C21 C20 C19 . . . . -1.0(4) ?
    C22 C21 C20 N4 . . . . 176.4(2) ?
    C24 C19 C20 C21 . . . . 2.7(3) ?
    C18 C19 C20 C21 . . . . 176.9(2) ?
    C24 C19 C20 N4 . . . . -174.5(2) ?
    C18 C19 C20 N4 . . . . -0.3(4) ?
    C21 C20 N4 O2 . . . . -9.1(3) ?
    C19 C20 N4 O2 . . . . 168.3(2) ?
    C21 C20 N4 O3 . . . . 171.4(2) ?
    C19 C20 N4 O3 . . . . -11.2(3) ?
loop_
    _geom_hbond_atom_site_label_D
    _geom_hbond_atom_site_label_H
    _geom_hbond_atom_site_label_A
    _geom_hbond_site_symmetry_A
    _geom_hbond_distance_DH
    _geom_hbond_distance_HA
    _geom_hbond_distance_DA
    _geom_hbond_angle_DHA
    N1 H1 O3 . 0.82(4) 2.46(3) 2.948(4) 119(3)
    N1 H2 O4 . 0.84(3) 2.39(4) 3.203(5) 163(3)
    N1 H2 O5 . 0.84(3) 2.82(3) 3.249(4) 114(3)
    N1 H1 O2 3_676 0.82(4) 2.51(3) 3.031(3) 122(3)
data_global
_journal_date_recd_electronic     2011-08-21
_journal_date_accepted     2011-10-31
_journal_name_full     'Acta Crystallographica, Section E'
_journal_year     2011
_journal_volume     67
_journal_issue     12
_journal_page_first     m1748
_journal_page_last     m1748
_journal_paper_category     QM
_journal_coeditor_code     RK2297
_publ_contact_author_name     'Reza Azadbakht'
_publ_contact_author_address
;
Department of chemistry,
Payame Noor University,
Hamedan, Iran
;
_publ_contact_author_email     'r_azadbakht@yahoo.com'
_publ_contact_author_fax     ?
_publ_contact_author_phone     ?
_publ_section_title
;\
[(<i>Z</i>)-1-({3-[(3-Aminopropyl)(2-nitrobenzyl)amino]propyl}iminomethyl)\
naphthalen-2-olato]copper(II) perchlorate
;
loop_
    _publ_author_name
    _publ_author_footnote
    _publ_author_address
    'Azadbakht, Reza' .
;
Department of Chemistry, Payame Noor University, Hamedan, Iran
;
    'Amiri Rudbari, Hadi' .
;
Dipartimento di Chimica Inorganica, Vill. S. Agata, Salita Sperone 31,
Universita di Messina 98166 Messina, Italy
;
    'Menati, Saeid' .
;
Department of  Chemistry, Islamic Azad University,
Khorramabad Branch, Khorramabad, Iran
;
    'Bruno, Giuseppe' .
;
Dipartimento di Chimica Inorganica, Vill. S. Agata, Salita Sperone 31,
Universita di Messina 98166 Messina, Italy
;
