# Supplementary material for: [(Z)-1-({3-[(3-Amino­prop­yl)(2-nitro­benz­yl)amino]­prop­yl}imino­meth­yl)naphthalen-2-olato]copper(II) perchlorate
Source: Acta Crystallogr Sect E Struct Rep Online. 2011 Nov 12;67(Pt 12):m1748. doi: 10.1107/S1600536811045752 (PMC3238655; doi:10.1107/S1600536811045752)
Supplement: Supplementary file 2 [file e-67-m1748-Isup2.hkl]

#
# h,k,l, Fc-squared, Fo-squared, sigma(Fo-squared) and status flag
#
data_I
_shelx_title ' AZADBAKHT2_0ma in P2(1)/n'
_shelx_refln_list_code          4
_shelx_F_calc_maximum      271.71
_exptl_crystal_F_000      1204.00
_reflns_d_resolution_high  0.7828
 
loop_
 _symmetry_equiv_pos_as_xyz
 'x, y, z'
 '-x+1/2, y+1/2, -z+1/2'
 '-x, -y, -z'
 'x-1/2, -y-1/2, z-1/2'
 
_cell_length_a     8.1062
_cell_length_b    19.2907
_cell_length_c    16.0959
_cell_angle_alpha  90.000
_cell_angle_beta  102.072
_cell_angle_gamma  90.000
 
_shelx_F_squared_multiplier     1.000
 
loop_
 _refln_index_h
 _refln_index_k
 _refln_index_l
 _refln_F_squared_calc
 _refln_F_squared_meas
 _refln_F_squared_sigma
 _refln_observed_status
   2   0   0    12071.89    12250.59    194.07 o
   4   0   0      581.48      481.70      6.78 o
   6   0   0     1341.83     1394.83     22.11 o
   8   0   0      178.35      155.31      6.49 o
  10   0   0      108.55      110.87      7.11 o
   1   1   0     6479.97     5534.80    234.51 o
   2   1   0      952.13     1244.77     16.27 o
   3   1   0      725.06      621.14      6.68 o
   4   1   0     1525.04     1476.92     15.77 o
   5   1   0      848.41      849.39     10.04 o
   6   1   0       33.76       12.02      1.78 o
   7   1   0        1.01       -4.15      2.08 o
   8   1   0      303.51      271.50      5.26 o
   9   1   0      401.53      420.47      7.58 o
  10   1   0      184.08      186.93      6.02 o
   1   2   0     8966.59     7985.36    370.67 o
   2   2   0     8132.55     7955.39     81.23 o
   3   2   0       29.07       38.60      1.15 o
   4   2   0       78.39       62.64      1.53 o
   5   2   0     2225.36     2073.26     23.00 o
   6   2   0      110.26      130.85      2.81 o
   7   2   0      855.48      913.45      8.89 o
   8   2   0        9.01        3.92      2.81 o
   9   2   0       47.53       55.21      4.02 o
  10   2   0        0.70        5.96      4.30 o
   1   3   0    17468.98    16548.37    237.97 o
   2   3   0     4939.83     5458.30     61.20 o
   3   3   0    12592.64    11881.78    124.81 o
   4   3   0     6618.79     6570.20     78.22 o
   5   3   0     6331.00     6949.18     70.10 o
   6   3   0       25.28       39.82      1.90 o
   7   3   0       86.87       73.84      2.91 o
   8   3   0        0.63       -0.87      2.81 o
   9   3   0       23.42       22.93      3.63 o
  10   3   0      144.55      145.94      5.68 o
   0   4   0     2486.07     3266.57     60.85 o
   1   4   0     9785.18    10874.48     88.57 o
   2   4   0       54.57       41.64      1.54 o
   3   4   0     2245.85     2084.17     20.89 o
   4   4   0        0.75        4.35      1.22 o
   5   4   0      130.44      173.70      2.96 o
   6   4   0     2227.68     2361.87     29.07 o
   7   4   0      169.86      162.13      4.14 o
   8   4   0      308.56      301.66      5.55 o
   9   4   0        1.09        3.03      3.43 o
   1   5   0     2261.12     2113.72     15.97 o
   2   5   0     8590.41     9305.13     77.82 o
   3   5   0      258.29      399.84      4.54 o
   4   5   0     2915.27     2731.84     28.72 o
   5   5   0      614.89      697.38      9.01 o
   6   5   0     1071.83     1159.52     16.61 o
   7   5   0       35.19       33.74      2.90 o
   8   5   0       75.51       75.22      3.78 o
   9   5   0       60.22       57.44      4.04 o
   0   6   0     3623.82     3095.00     58.13 o
   1   6   0    19885.60    20037.26    139.38 o
   2   6   0        7.07        5.29      0.87 o
   3   6   0     2747.56     2700.46     26.27 o
   4   6   0      109.40      131.78      2.26 o
   5   6   0      193.25      187.29      3.24 o
   6   6   0      420.36      424.19      6.29 o
   7   6   0      943.95     1022.88     13.75 o
   8   6   0       34.11       33.08      3.32 o
   9   6   0       24.98       25.12      3.98 o
   1   7   0      326.57      368.47      3.77 o
   2   7   0       51.24       27.39      1.12 o
   3   7   0      103.21      114.25      2.03 o
   4   7   0      156.53      159.15      2.38 o
   5   7   0     1234.02     1255.04     13.43 o
   6   7   0       68.78       74.97      2.84 o
   7   7   0       49.17       51.32      3.41 o
   8   7   0       65.10       63.25      3.83 o
   9   7   0      253.03      251.45      6.42 o
   0   8   0      315.66      352.17      9.02 o
   1   8   0     6074.91     5947.84     50.61 o
   2   8   0      472.92      515.42      3.68 o
   3   8   0      619.88      488.45      4.85 o
   4   8   0       24.98       23.31      1.21 o
   5   8   0     1052.76     1039.15      9.93 o
   6   8   0       78.23       71.54      2.97 o
   7   8   0      297.53      362.83      6.09 o
   8   8   0       13.52       22.86      3.68 o
   9   8   0       73.07       75.25      4.89 o
   1   9   0        0.15        2.63      0.99 o
   2   9   0     4663.54     4359.99     30.59 o
   3   9   0      660.11      629.30      7.95 o
   4   9   0     5882.40     5850.43     58.82 o
   5   9   0      128.45      121.50      2.90 o
   6   9   0      961.60      972.65     11.31 o
   7   9   0       59.98       52.95      3.78 o
   8   9   0       75.95       74.14      4.35 o
   9   9   0        1.49        3.01      4.25 o
   0  10   0     4499.67     4631.85     56.72 o
   1  10   0        4.14        1.13      1.21 o
   2  10   0      693.16      683.85      6.29 o
   3  10   0      137.83      166.43      2.84 o
   4  10   0       17.82       20.24      1.75 o
   5  10   0      217.80      233.02      4.02 o
   6  10   0      329.23      313.91      5.85 o
   7  10   0       54.56       53.39      3.98 o
   8  10   0      229.58      223.63      6.70 o
   9  10   0       25.56       25.99      5.25 o
   1  11   0      280.42      211.01      3.13 o
   2  11   0     1850.57     1709.54     15.92 o
   3  11   0     4420.99     4602.90     41.63 o
   4  11   0      613.33      580.32     11.87 o
   5  11   0      907.03      921.97     13.42 o
   6  11   0      528.54      546.71      7.83 o
   7  11   0       15.35       19.04      3.45 o
   8  11   0        4.79        6.36      4.12 o
   9  11   0       93.23       94.11      6.27 o
   0  12   0      855.21      801.62      8.65 o
   1  12   0     4906.16     4742.94     40.94 o
   2  12   0      580.47      542.17      4.91 o
   3  12   0      122.79      124.56      2.84 o
   4  12   0        3.27        8.40      2.07 o
   5  12   0      214.22      217.78      4.37 o
   6  12   0       58.86       75.10      3.87 o
   7  12   0      668.71      635.65     10.33 o
   8  12   0       60.76       69.99      5.39 o
   1  13   0      198.54      179.41      4.95 o
   2  13   0     1130.65     1030.57      9.24 o
   3  13   0       16.74       12.57      2.16 o
   4  13   0      358.16      332.27      4.91 o
   5  13   0      182.51      166.28      4.30 o
   6  13   0       22.55       27.21      3.54 o
   7  13   0       61.62       50.66      4.61 o
   8  13   0       17.29       20.45      5.33 o
   0  14   0     5867.24     5688.75     78.17 o
   1  14   0      352.37      377.69      4.21 o
   2  14   0     2532.31     2510.56     21.74 o
   3  14   0        0.05        1.89      2.26 o
   4  14   0      633.08      580.93      8.39 o
   5  14   0        0.62       -1.70      2.94 o
   6  14   0      366.57      361.34      6.84 o
   7  14   0        8.86        9.73      4.28 o
   8  14   0      195.45      220.77      8.76 o
   1  15   0      943.03      926.10      7.26 o
   2  15   0       53.21       70.31      3.06 o
   3  15   0     1030.58      987.75     10.87 o
   4  15   0      389.07      386.88      6.37 o
   5  15   0      133.41      129.75      4.45 o
   6  15   0       50.57       47.37      4.20 o
   7  15   0        0.47       -3.52      4.22 o
   8  15   0       18.15       17.37      6.00 o
   0  16   0       82.46       72.50      4.82 o
   1  16   0      974.77      829.45      6.78 o
   2  16   0      143.20      136.62      4.17 o
   3  16   0      151.55      144.23      4.30 o
   4  16   0       83.39       67.08      3.94 o
   5  16   0      115.81      115.63      4.51 o
   6  16   0       12.35       11.12      3.94 o
   7  16   0       94.41       87.63      5.83 o
   1  17   0       19.17       22.43      3.08 o
   2  17   0        8.28        8.37      3.04 o
   3  17   0      795.52      779.07     10.04 o
   4  17   0       31.42       34.68      3.87 o
   5  17   0      529.84      576.03      7.96 o
   6  17   0       11.64        6.87      4.23 o
   7  17   0        1.21        3.01      4.92 o
   0  18   0      119.83      139.33      6.64 o
   1  18   0      170.40      169.06      5.34 o
   2  18   0      277.42      233.25      6.03 o
   3  18   0       52.46       54.17      4.66 o
   4  18   0        0.36       -1.81      3.72 o
   5  18   0        2.37        0.76      3.77 o
   6  18   0       85.47       93.73      5.48 o
   1  19   0       14.24       11.90      3.94 o
   2  19   0      448.06      463.19      7.50 o
   3  19   0       60.61       62.67      5.17 o
   4  19   0      195.57      187.37      6.36 o
   5  19   0        8.96       17.79      4.58 o
   6  19   0       60.31       72.49      5.74 o
   0  20   0      156.95      194.52      9.09 o
   1  20   0       15.33       13.81      4.11 o
   2  20   0      371.76      359.57      7.25 o
   3  20   0       10.20        6.92      4.67 o
   4  20   0        0.05       -0.06      4.50 o
   5  20   0       31.07       30.61      5.09 o
   1  21   0       29.61       32.64      4.80 o
   2  21   0        3.29        5.81      4.28 o
   3  21   0      420.94      386.04      8.59 o
   4  21   0       13.56       11.51      5.06 o
   5  21   0       44.00       38.31      5.66 o
   0  22   0        0.98       -2.70      7.07 o
   1  22   0      173.82      173.71      7.02 o
   2  22   0       36.54       51.58      5.96 o
   3  22   0        3.36        0.67      4.85 o
   4  22   0        0.23       -0.68      5.00 o
   1  23   0        8.30        5.16      5.43 o
   2  23   0      287.08      287.04      9.42 o
   3  23   0        0.42       -2.34      5.58 o
   0  24   0       97.62      113.05     11.40 o
   1  24   0       26.83       25.94      6.41 o
   2  24   0       14.50       23.85      6.16 o
  -9   0   1      364.67      392.66     11.72 o
  -7   0   1      648.81      630.65     11.99 o
  -5   0   1      188.22      161.92      4.00 o
  -3   0   1      652.21      682.93      9.59 o
  -1   0   1    13024.38     9814.21    922.89 o
   1   0   1     7950.76     6908.78    662.80 o
   3   0   1      406.12      547.09     12.49 o
   5   0   1      834.34      637.86     16.31 o
   7   0   1       79.95       76.89      3.69 o
   9   0   1       38.44       42.55      5.33 o
 -10   1   1        0.62        0.51      4.51 o
  -9   1   1        2.08       -0.80      3.54 o
  -8   1   1        2.14       -1.86      2.89 o
  -7   1   1      737.30      764.28     10.34 o
  -6   1   1       69.16       54.91      2.26 o
  -5   1   1      723.34      683.29      7.85 o
  -4   1   1      116.39       96.49      2.38 o
  -3   1   1       82.71       74.27      1.58 o
  -2   1   1    20340.24    20437.56    457.80 o
  -1   1   1     6076.36     5601.12    288.90 o
   1   1   1    32814.78    26929.48   2080.66 o
   2   1   1      798.17      907.53     12.57 o
   3   1   1     9872.22     8784.00    135.12 o
   4   1   1      578.19      555.91      6.56 o
   5   1   1      806.59      841.38     10.10 o
   6   1   1        7.57        1.16      1.89 o
   7   1   1      591.37      639.27      9.02 o
   8   1   1       99.21      111.01      3.35 o
   9   1   1      375.03      374.14      6.32 o
  10   1   1        8.52        7.20      3.89 o
 -10   2   1      293.11      315.07      7.93 o
  -9   2   1        0.69       -1.56      3.52 o
  -8   2   1      287.09      305.33      6.27 o
  -7   2   1      248.72      226.10      4.11 o
  -6   2   1      193.75      179.35      3.26 o
  -5   2   1     1351.40     1579.12     19.14 o
  -4   2   1      589.31      623.47      6.23 o
  -3   2   1        1.19        3.72      0.83 o
  -2   2   1     2094.57     2538.31     39.32 o
  -1   2   1      296.10      354.99     11.20 o
   0   2   1    22434.25    10492.67   2238.55 o
   1   2   1       18.36       32.52      0.79 o
   2   2   1      522.44      438.63      5.44 o
   3   2   1      248.70      362.33      5.06 o
   4   2   1     1847.55     1712.42     21.05 o
   5   2   1       94.13      123.17      2.58 o
   6   2   1     2711.00     2890.13     33.36 o
   7   2   1        1.49        2.72      2.12 o
   8   2   1       35.78       30.13      2.87 o
   9   2   1        2.56       -1.51      3.28 o
 -10   3   1      160.23      164.70      6.39 o
  -9   3   1      197.29      207.30      5.99 o
  -8   3   1       14.03        5.52      3.00 o
  -7   3   1       57.33       44.55      2.88 o
  -6   3   1     2842.53     3032.00     34.91 o
  -5   3   1        7.43        8.66      1.46 o
  -4   3   1     2396.24     2250.87     23.37 o
  -3   3   1     1178.75      994.85     10.15 o
  -2   3   1     6831.66     7596.76     79.70 o
  -1   3   1      619.71      657.33      6.23 o
   0   3   1      669.71      447.00      7.11 o
   1   3   1      188.08      300.39      3.22 o
   2   3   1     2773.78     2572.85     26.39 o
   3   3   1      151.39      242.11      3.45 o
   4   3   1     1571.86     1537.85     18.94 o
   5   3   1      304.60      375.54      4.53 o
   6   3   1        6.07        3.00      1.78 o
   7   3   1       46.80       57.30      2.63 o
   8   3   1      236.89      263.87      4.84 o
   9   3   1      145.02      143.99      4.76 o
 -10   4   1        7.51        9.97      4.97 o
  -9   4   1      276.44      305.33      6.37 o
  -8   4   1       71.31       73.44      3.76 o
  -7   4   1      525.72      575.32      6.68 o
  -6   4   1      367.86      429.01      6.05 o
  -5   4   1       74.17       89.68      2.40 o
  -4   4   1       42.02       23.58      1.26 o
  -3   4   1     3855.88     3436.93     61.51 o
  -2   4   1    12030.07    12631.91    130.09 o
  -1   4   1     1023.50     1033.19      8.64 o
   0   4   1    19843.09    19223.88    291.24 o
   1   4   1     1044.42      931.47      8.21 o
   2   4   1     4090.65     3754.33     42.50 o
   3   4   1      532.93      421.49      5.31 o
   4   4   1     2706.05     2709.87     25.31 o
   5   4   1     4542.38     4777.43     48.28 o
   6   4   1     2196.37     2341.76     27.93 o
   7   4   1      534.58      613.27      9.53 o
   8   4   1        5.43        3.50      2.85 o
   9   4   1        7.77        5.00      3.37 o
 -10   5   1       11.38        5.40      4.90 o
  -9   5   1        0.84       -0.34      3.68 o
  -8   5   1      158.05      150.46      4.86 o
  -7   5   1      912.29      836.09     12.39 o
  -6   5   1       72.19       79.50      2.72 o
  -5   5   1     5006.77     5720.00     66.90 o
  -4   5   1      654.81      762.01      7.86 o
  -3   5   1     3684.32     3424.71     31.25 o
  -2   5   1     2747.61     2896.69     22.14 o
  -1   5   1      468.58      616.58      5.77 o
   0   5   1     3587.15     3810.21     80.04 o
   1   5   1     4677.13     4553.08     33.02 o
   2   5   1     2896.03     3175.05     32.59 o
   3   5   1     1108.14     1220.73     13.25 o
   4   5   1      741.35      858.07      8.34 o
   5   5   1     1921.67     1983.11     22.31 o
   6   5   1       79.47       94.95      2.66 o
   7   5   1      338.86      293.25      4.96 o
   8   5   1       53.60       49.68      3.39 o
   9   5   1      153.87      162.18      5.14 o
  -9   6   1        6.84        4.77      3.78 o
  -8   6   1      555.93      576.57      8.30 o
  -7   6   1      333.37      342.59      5.73 o
  -6   6   1      754.13      870.57      9.82 o
  -5   6   1      491.45      530.02      6.62 o
  -4   6   1      241.45      254.15      3.53 o
  -3   6   1     1168.07     1177.26     11.25 o
  -2   6   1     7945.75     8824.57     78.54 o
  -1   6   1     6938.01     6973.50     46.91 o
   0   6   1     1309.92     1167.03     13.37 o
   1   6   1     1809.78     1754.72     13.39 o
   2   6   1       79.81      168.19      2.25 o
   3   6   1     4922.88     5351.01     57.30 o
   4   6   1        4.08        8.05      1.34 o
   5   6   1     4451.89     4679.15     53.25 o
   6   6   1      476.59      422.30      5.24 o
   7   6   1      406.31      446.54      7.34 o
   8   6   1       65.51       68.49      3.56 o
   9   6   1       22.78       19.10      3.54 o
  -9   7   1        1.54        1.88      3.96 o
  -8   7   1      249.21      278.19      6.15 o
  -7   7   1        3.08        9.14      2.98 o
  -6   7   1     2466.02     2536.83     36.49 o
  -5   7   1      214.68      273.65      3.32 o
  -4   7   1     3889.63     3836.81     36.65 o
  -3   7   1       12.80        3.71      1.12 o
  -2   7   1      293.62      382.55      2.87 o
  -1   7   1     1319.14     1262.03     21.56 o
   0   7   1     5472.63     5272.06     73.60 o
   1   7   1        0.59        0.05      0.92 o
   2   7   1     3883.87     3648.14     29.98 o
   3   7   1        8.15        3.89      0.95 o
   4   7   1     3421.43     3766.70     36.48 o
   5   7   1        7.85       12.82      1.89 o
   6   7   1      198.91      199.70      3.81 o
   7   7   1        1.50        1.67      2.70 o
   8   7   1      315.46      329.05      5.88 o
   9   7   1        1.55        0.59      3.70 o
  -9   8   1       38.39       43.39      4.82 o
  -8   8   1      190.48      194.28      5.74 o
  -7   8   1       25.21       25.65      3.31 o
  -6   8   1      204.72      253.59      4.62 o
  -5   8   1       41.91       55.37      1.95 o
  -4   8   1       66.55       89.04      2.11 o
  -3   8   1     1429.91     1267.72     11.55 o
  -2   8   1     1677.13     1663.45     13.02 o
  -1   8   1      966.92      864.52      9.72 o
   0   8   1     3564.36     3568.61     37.64 o
   1   8   1      857.97      892.17      7.50 o
   2   8   1        7.45        4.09      1.15 o
   3   8   1      881.40      728.13     10.51 o
   4   8   1        3.88        9.19      1.60 o
   5   8   1     3555.17     3672.80     35.54 o
   6   8   1      502.66      423.31      6.31 o
   7   8   1      395.57      374.92      5.69 o
   8   8   1        1.44        0.90      3.23 o
   9   8   1        0.02        0.97      3.90 o
  -9   9   1       39.80       40.24      5.26 o
  -8   9   1       28.56       21.92      4.00 o
  -7   9   1      235.63      255.79      5.84 o
  -6   9   1      376.54      375.34      4.88 o
  -5   9   1     2962.58     2847.83     29.53 o
  -4   9   1      307.16      331.20      6.97 o
  -3   9   1      987.55     1003.65      8.66 o
  -2   9   1       20.97       11.23      1.27 o
  -1   9   1     1046.59     1056.58     15.88 o
   0   9   1     2764.65     2905.59     29.82 o
   1   9   1     1607.41     1565.52     14.38 o
   2   9   1      671.73      651.46      5.01 o
   3   9   1     1589.66     1528.85     14.61 o
   4   9   1       75.49      116.09      2.84 o
   5   9   1       13.45       17.58      1.99 o
   6   9   1       42.95       31.83      2.84 o
   7   9   1        5.57        8.27      2.95 o
   8   9   1      100.49      110.86      4.77 o
   9   9   1      167.35      166.35      6.12 o
  -9  10   1      192.53      189.47      7.36 o
  -8  10   1       21.55       25.95      4.19 o
  -7  10   1       76.51       73.09      4.17 o
  -6  10   1       25.80       36.15      2.91 o
  -5  10   1      461.44      468.00      5.81 o
  -4  10   1      192.58      181.98      3.71 o
  -3  10   1     1476.54     1345.86     11.17 o
  -2  10   1      104.59      113.82      2.32 o
  -1  10   1     9754.72     9736.94     93.56 o
   0  10   1      608.23      620.16      5.53 o
   1  10   1     2991.37     3221.33     25.57 o
   2  10   1     3969.30     4113.11     27.61 o
   3  10   1      503.39      399.41      4.24 o
   4  10   1     2776.24     2703.74     27.56 o
   5  10   1     2102.23     2177.13     26.58 o
   6  10   1      490.57      538.37      8.95 o
   7  10   1      204.05      203.30      5.45 o
   8  10   1       32.20       50.06      4.45 o
   9  10   1        0.05       -2.68      4.25 o
  -9  11   1       43.88       43.18      5.77 o
  -8  11   1        4.74        9.53      4.45 o
  -7  11   1        0.40        0.48      3.52 o
  -6  11   1      336.31      332.15      7.02 o
  -5  11   1      277.73      245.81      4.06 o
  -4  11   1     1910.15     1920.38     17.68 o
  -3  11   1      137.88      125.73      2.74 o
  -2  11   1       44.20       53.55      1.85 o
  -1  11   1      260.60      228.28      3.25 o
   0  11   1      382.69      309.62      3.44 o
   1  11   1     1109.58     1174.34     20.07 o
   2  11   1       31.56       16.91      1.52 o
   3  11   1       35.61       35.47      1.86 o
   4  11   1     1363.35     1340.21     12.04 o
   5  11   1      304.31      306.31      4.74 o
   6  11   1        1.15       -0.12      2.91 o
   7  11   1      104.62       82.74      4.16 o
   8  11   1      105.09       87.79      5.09 o
  -8  12   1      304.55      329.47      8.70 o
  -7  12   1       24.08       28.59      4.13 o
  -6  12   1       60.69       51.46      3.57 o
  -5  12   1      167.87      174.05      4.20 o
  -4  12   1       85.01       72.90      2.55 o
  -3  12   1        9.45        7.95      1.80 o
  -2  12   1     2158.84     2406.08     17.47 o
  -1  12   1      212.19      237.46      3.73 o
   0  12   1     1576.06     1660.83     11.37 o
   1  12   1      134.27      133.93      2.52 o
   2  12   1        5.71        9.53      1.57 o
   3  12   1       47.65       53.02      2.13 o
   4  12   1     2359.66     2342.21     25.88 o
   5  12   1       16.63       14.28      2.79 o
   6  12   1      255.59      314.09      6.04 o
   7  12   1       15.55       13.94      3.74 o
   8  12   1       26.23       31.00      5.26 o
  -8  13   1        0.31       -1.28      5.09 o
  -7  13   1       81.52       86.10      5.34 o
  -6  13   1      560.57      563.98      8.45 o
  -5  13   1       63.28       69.71      3.36 o
  -4  13   1       40.61       39.35      2.49 o
  -3  13   1      152.38      155.95      3.35 o
  -2  13   1      885.48      841.81      9.50 o
  -1  13   1      784.77      878.82     10.30 o
   0  13   1     1164.68     1138.44      8.15 o
   1  13   1     3251.45     3078.97     30.49 o
   2  13   1     3837.52     3678.37     27.71 o
   3  13   1     3386.21     3205.01     31.36 o
   4  13   1      636.58      581.67      7.33 o
   5  13   1       31.83       29.73      2.87 o
   6  13   1        8.76        8.23      3.15 o
   7  13   1      211.37      231.86      6.41 o
   8  13   1      175.99      157.64      7.11 o
  -8  14   1        0.36        0.72      5.59 o
  -7  14   1      226.89      225.07      6.60 o
  -6  14   1        0.00       -0.36      3.19 o
  -5  14   1       40.83       36.43      3.39 o
  -4  14   1       17.36       12.89      2.82 o
  -3  14   1       79.93       79.81      2.90 o
  -2  14   1      180.86      188.12      3.86 o
  -1  14   1     2258.00     2123.03     16.90 o
   0  14   1       10.20       14.37      1.87 o
   1  14   1      442.92      437.40      5.78 o
   2  14   1       93.37       90.78      2.77 o
   3  14   1       47.45       36.18      2.57 o
   4  14   1       89.47       77.84      3.57 o
   5  14   1      189.77      183.24      4.65 o
   6  14   1       14.45        6.06      3.57 o
   7  14   1       80.27       91.41      5.27 o
   8  14   1        7.98        7.46      5.25 o
  -8  15   1        6.35       15.85      6.09 o
  -7  15   1       32.48       31.72      4.56 o
  -6  15   1       47.39       43.96      3.88 o
  -5  15   1      880.55      905.73     12.77 o
  -4  15   1      131.40      130.78      4.35 o
  -3  15   1      373.10      329.35      5.25 o
  -2  15   1     1366.68     1347.45     11.84 o
  -1  15   1      549.54      629.28      7.97 o
   0  15   1        0.99        6.17      1.91 o
   1  15   1     2046.41     1973.44     19.99 o
   2  15   1     2118.70     2092.62     20.66 o
   3  15   1     1362.46     1301.56     14.61 o
   4  15   1       12.31       10.21      3.22 o
   5  15   1       28.17       37.54      3.54 o
   6  15   1      146.85      138.67      5.35 o
   7  15   1      350.60      377.62      8.01 o
  -7  16   1        1.88        2.26      4.54 o
  -6  16   1        0.88       -2.72      3.65 o
  -5  16   1        5.12        4.07      3.53 o
  -4  16   1      624.66      668.36      9.44 o
  -3  16   1       19.31       11.44      3.10 o
  -2  16   1     5336.21     5278.28     59.59 o
  -1  16   1      548.96      504.12      6.30 o
   0  16   1      286.03      250.38      4.70 o
   1  16   1      291.91      288.64      4.96 o
   2  16   1     1171.69     1067.83     11.52 o
   3  16   1        6.59        4.40      3.18 o
   4  16   1     1155.49     1138.27     13.67 o
   5  16   1       97.72       96.68      4.39 o
   6  16   1      267.09      259.34      6.88 o
   7  16   1        3.92        3.68      4.52 o
  -7  17   1        6.59        7.60      4.90 o
  -6  17   1      361.02      359.23      7.27 o
  -5  17   1       57.31       65.01      4.40 o
  -4  17   1      983.30      911.11     11.41 o
  -3  17   1      103.97       94.12      4.28 o
  -2  17   1       63.86       71.63      4.04 o
  -1  17   1      108.75      119.80      4.18 o
   0  17   1      568.42      523.44      6.53 o
   1  17   1      286.55      272.03      6.40 o
   2  17   1        7.36        6.29      3.06 o
   3  17   1      168.46      145.68      5.07 o
   4  17   1       96.31      125.94      4.84 o
   5  17   1        0.77        2.13      3.66 o
   6  17   1        3.27        9.61      4.40 o
   7  17   1       32.61       24.68      5.32 o
  -7  18   1      171.52      183.07      7.78 o
  -6  18   1       10.53        8.82      4.27 o
  -5  18   1        0.59       -2.47      3.91 o
  -4  18   1       37.53       34.68      4.37 o
  -3  18   1      709.23      673.63     10.86 o
  -2  18   1      390.25      399.43      6.57 o
  -1  18   1      572.78      548.67      7.29 o
   0  18   1     1030.80     1042.75      8.79 o
   1  18   1      105.26      103.02      4.79 o
   2  18   1       77.37       88.54      4.47 o
   3  18   1       60.63       64.87      4.59 o
   4  18   1      188.94      199.69      5.93 o
   5  18   1      336.25      345.51      7.18 o
   6  18   1      248.04      224.62      7.14 o
  -6  19   1        1.43        7.43      4.63 o
  -5  19   1      390.41      406.21      9.46 o
  -4  19   1        2.02       -0.54      4.09 o
  -3  19   1      119.86      128.34      5.62 o
  -2  19   1       43.76       41.13      3.93 o
  -1  19   1      422.59      417.01      7.20 o
   0  19   1      740.21      777.82      8.84 o
   1  19   1      697.27      739.01      8.99 o
   2  19   1      173.43      179.95      5.67 o
   3  19   1      551.58      519.26      9.06 o
   4  19   1        5.93        4.64      4.37 o
   5  19   1       85.09       77.16      5.14 o
   6  19   1        0.49        0.87      4.88 o
  -6  20   1       95.59      111.72      6.90 o
  -5  20   1        0.88        4.07      4.58 o
  -4  20   1        1.56        1.59      4.38 o
  -3  20   1      181.98      183.36      6.80 o
  -2  20   1      253.70      261.01      6.77 o
  -1  20   1      343.60      373.64      8.04 o
   0  20   1       82.85      103.07      5.69 o
   1  20   1       43.63       60.09      4.65 o
   2  20   1        0.12       -1.32      4.04 o
   3  20   1        6.15        6.48      4.49 o
   4  20   1       61.95       57.18      5.39 o
   5  20   1       88.35      102.86      6.18 o
  -5  21   1       35.20       29.54      5.64 o
  -4  21   1      250.52      239.55      7.90 o
  -3  21   1        1.12        1.61      4.75 o
  -2  21   1       21.12       22.05      4.49 o
  -1  21   1       29.37       27.88      4.74 o
   0  21   1      116.97      101.24      5.89 o
   1  21   1        0.19        0.86      4.82 o
   2  21   1      696.70      691.66     10.05 o
   3  21   1       51.97       41.57      5.22 o
   4  21   1      116.45      114.80      6.41 o
   5  21   1        3.97        9.99      5.22 o
  -4  22   1       25.00       25.57      5.38 o
  -3  22   1      229.11      246.61      7.81 o
  -2  22   1      208.46      192.66      7.24 o
  -1  22   1      290.06      299.98      8.53 o
   0  22   1       28.82       30.72      5.57 o
   1  22   1       66.13       69.89      6.11 o
   2  22   1        0.84        3.74      4.80 o
   3  22   1      134.72      150.23      6.74 o
   4  22   1       46.94       43.98      5.32 o
  -3  23   1      192.39      170.39      7.84 o
  -2  23   1        4.01        5.34      5.64 o
  -1  23   1       10.91        9.04      5.50 o
   0  23   1       46.33       42.93      6.31 o
   1  23   1       39.99       42.55      6.02 o
   2  23   1        1.04        4.37      5.55 o
   3  23   1      167.93      186.05      7.46 o
  -2  24   1       57.90       46.06      6.88 o
  -1  24   1      357.76      379.04     10.32 o
   0  24   1       38.69       23.42      6.13 o
   1  24   1       32.94       28.73      6.84 o
   2  24   1        8.07        3.68      5.83 o
 -10   0   2      224.48      212.66     11.38 o
  -8   0   2       49.30       57.58      5.19 o
  -6   0   2     1367.28     1496.01     24.77 o
  -4   0   2      948.39      993.96     13.80 o
  -2   0   2     1746.66     2041.43     20.05 o
   0   0   2    15845.74     7863.34   1915.29 o
   2   0   2    13866.33    14656.91    308.54 o
   4   0   2     7105.26     7395.19    182.07 o
   6   0   2      719.84      677.62     14.93 o
   8   0   2     1521.64     1531.83     36.11 o
 -10   1   2        6.00        5.54      5.46 o
  -9   1   2        8.46        6.52      3.58 o
  -8   1   2      263.70      265.91      5.68 o
  -7   1   2     1535.34     1622.47     19.74 o
  -6   1   2     3509.09     3857.86     48.18 o
  -5   1   2      106.89       93.10      2.25 o
  -4   1   2     4697.69     4474.34     48.10 o
  -3   1   2      369.99      385.61     10.49 o
  -2   1   2     1077.56      845.66      6.86 o
  -1   1   2     4439.15     4670.07    156.48 o
   0   1   2     9371.48     6733.20    746.76 o
   1   1   2     4064.02     4252.39     47.01 o
   2   1   2     8502.40     8328.08    122.64 o
   3   1   2      171.47      195.21      4.15 o
   4   1   2     1323.39     1111.31     18.94 o
   5   1   2      349.50      357.32      5.28 o
   6   1   2      247.61      251.19      4.33 o
   7   1   2       63.47       63.28      2.33 o
   8   1   2      124.28      144.81      3.74 o
   9   1   2      395.67      406.66      7.25 o
 -10   2   2        2.53       -0.19      5.17 o
  -9   2   2      275.75      277.54      6.67 o
  -8   2   2        8.92        5.76      3.07 o
  -7   2   2        3.53       -4.82      2.41 o
  -6   2   2      390.92      466.94      6.15 o
  -5   2   2      842.13      771.12      8.67 o
  -4   2   2      106.44       79.96      1.85 o
  -3   2   2     4427.21     4265.15     73.76 o
  -2   2   2      605.18      556.70      4.03 o
  -1   2   2    28425.71    29778.82    355.75 o
   0   2   2    16557.76    16176.68    483.20 o
   1   2   2     3521.85     3925.38     43.92 o
   2   2   2      837.18     1003.28     11.59 o
   3   2   2     5766.90     5915.27     85.22 o
   4   2   2      141.43       89.64      2.05 o
   5   2   2     3792.60     3910.63     55.67 o
   6   2   2        3.09        5.66      1.67 o
   7   2   2       10.19        7.98      2.11 o
   8   2   2       52.63       60.69      2.87 o
   9   2   2      172.75      171.90      5.01 o
 -10   3   2        2.73        6.21      5.27 o
  -9   3   2       11.30       11.33      3.95 o
  -8   3   2      184.98      184.74      5.34 o
  -7   3   2      609.26      592.44      9.55 o
  -6   3   2      213.02      175.50      3.45 o
  -5   3   2     1155.95     1108.48     11.18 o
  -4   3   2      609.34      544.56      8.79 o
  -3   3   2      536.17      577.53      7.99 o
  -2   3   2    14999.03    16799.35    143.58 o
  -1   3   2    15347.18    15238.82    303.70 o
   0   3   2     2434.67     2511.83     30.88 o
   1   3   2      391.29      483.47      5.85 o
   2   3   2     1785.43     1820.39     20.09 o
   3   3   2       83.21       80.17      1.74 o
   5   3   2      958.96      989.65     15.11 o
   6   3   2      587.50      649.56      9.83 o
   7   3   2     1651.98     1662.63     21.33 o
   8   3   2       25.90       19.63      2.60 o
   9   3   2      147.71      156.65      4.80 o
 -10   4   2       63.51       72.63      6.16 o
  -9   4   2        3.38        3.39      4.03 o
  -8   4   2      257.57      280.40      5.89 o
  -7   4   2       15.70       10.82      2.88 o
  -6   4   2        7.71       -0.95      1.79 o
  -5   4   2     1292.92     1258.41     13.39 o
  -4   4   2     3325.35     3362.02     38.07 o
  -3   4   2     3650.29     3756.24     37.06 o
  -2   4   2    21255.00    21490.11    163.41 o
  -1   4   2    25911.22    24707.70    755.59 o
   0   4   2      287.52      334.98      3.45 o
   1   4   2     3396.30     3703.86     34.37 o
   2   4   2     4589.16     4738.28     49.64 o
   3   4   2      251.74      217.07      3.07 o
   4   4   2      498.19      383.89      4.77 o
   5   4   2      415.05      396.10      4.03 o
   6   4   2      716.07      767.08     10.32 o
   7   4   2       64.67       61.83      2.58 o
   8   4   2        0.22        2.06      2.59 o
   9   4   2        3.52        0.51      3.25 o
 -10   5   2       10.47        8.56      5.47 o
  -9   5   2        0.03       -3.32      3.82 o
  -8   5   2      262.79      279.54      5.93 o
  -7   5   2      407.37      394.78      5.82 o
  -6   5   2     1010.90      953.35     13.33 o
  -5   5   2      886.55      954.28      9.02 o
  -4   5   2      217.84      329.47      4.75 o
  -3   5   2      437.74      345.79      4.11 o
  -2   5   2      236.36      340.34      2.88 o
  -1   5   2     1202.39     1058.46     10.48 o
   0   5   2    10478.41    10267.67    113.85 o
   1   5   2     5996.90     5748.71     59.39 o
   2   5   2      407.82      289.00      3.29 o
   3   5   2     4248.23     4405.14     50.57 o
   4   5   2       75.10       40.92      1.45 o
   5   5   2       23.70       25.61      1.62 o
   6   5   2      866.76      915.64     10.74 o
   7   5   2      172.58      168.99      3.68 o
   8   5   2      436.90      462.98      8.40 o
   9   5   2        4.03        3.29      3.38 o
  -9   6   2       11.56        9.82      4.15 o
  -8   6   2       22.49       38.58      4.00 o
  -7   6   2       24.01       26.65      3.31 o
  -6   6   2       56.24       49.96      2.33 o
  -5   6   2     1328.84     1288.47     19.71 o
  -4   6   2     1086.65     1120.57     14.00 o
  -3   6   2    11224.24    11875.37    100.70 o
  -2   6   2     1008.88     1025.76      8.77 o
  -1   6   2      586.99      518.76      5.46 o
   0   6   2      827.87      801.96      9.29 o
   1   6   2     2945.96     2880.52     30.46 o
   2   6   2      103.08       95.33      2.43 o
   3   6   2      192.67       94.05      1.83 o
   4   6   2     3545.54     3530.65     38.35 o
   5   6   2     1220.99     1265.34     13.91 o
   6   6   2      348.56      347.72      4.42 o
   7   6   2       31.21       37.61      2.56 o
   8   6   2       27.43       21.46      3.02 o
   9   6   2      140.18      148.23      4.69 o
  -9   7   2        3.12        0.74      4.20 o
  -8   7   2       18.05       18.81      3.70 o
  -7   7   2      850.94      871.81     10.33 o
  -6   7   2      134.53      145.70      3.46 o
  -5   7   2     3978.06     3905.53     73.72 o
  -4   7   2      638.42      658.69      6.51 o
  -3   7   2     1671.16     1537.17     11.49 o
  -1   7   2    10122.99    10227.33     70.66 o
   0   7   2     2773.69     2959.12     24.97 o
   1   7   2    16134.62    15862.56    143.35 o
   3   7   2      527.64      282.95      3.17 o
   4   7   2       52.88       80.58      2.15 o
   5   7   2       53.03       49.38      2.18 o
   6   7   2      184.26      194.16      3.71 o
   7   7   2      537.09      527.31      5.94 o
   8   7   2        4.08        2.31      3.04 o
   9   7   2      137.49      136.22      4.90 o
  -9   8   2       93.42       75.33      5.61 o
  -8   8   2        7.07        4.92      3.72 o
  -7   8   2      141.25      171.77      5.18 o
  -6   8   2       58.38       77.50      2.91 o
  -5   8   2     1351.56     1266.42     18.78 o
  -4   8   2     1584.85     1514.65     17.93 o
  -3   8   2      934.89      842.66      7.18 o
  -2   8   2     3289.83     3241.54     25.77 o
  -1   8   2      785.44      832.26      7.24 o
   0   8   2     5627.38     5709.55     57.97 o
   1   8   2      812.93      801.41      6.89 o
   2   8   2       46.54       39.05      1.11 o
   3   8   2     2554.66     2571.63     24.35 o
   4   8   2     1545.96     1625.74     14.94 o
   5   8   2     1420.41     1578.49     18.83 o
   6   8   2       45.84       56.59      2.74 o
   7   8   2       18.46       13.01      2.89 o
   8   8   2        6.64        9.52      3.31 o
   9   8   2       98.91      104.09      4.96 o
  -9   9   2       21.71       25.34      5.17 o
  -8   9   2      176.73      209.39      6.73 o
  -7   9   2      170.23      158.60      5.06 o
  -6   9   2      502.74      490.40      6.24 o
  -5   9   2      482.62      496.56      8.62 o
  -4   9   2      726.95      689.73      6.40 o
  -3   9   2       48.56       28.65      1.57 o
  -2   9   2      986.29      862.20      6.37 o
  -1   9   2      657.83      636.10      8.30 o
   0   9   2     8789.41     8568.48    120.75 o
   1   9   2      755.75      744.12      6.20 o
   2   9   2      380.68      345.92      4.32 o
   3   9   2       22.57       18.59      1.47 o
   4   9   2      290.20      301.98      4.27 o
   5   9   2      188.00      201.14      3.87 o
   6   9   2     1627.81     1651.12     18.17 o
   7   9   2       78.80       83.64      3.70 o
   8   9   2      431.52      418.51      7.51 o
   9   9   2        0.25        2.11      4.26 o
  -9  10   2      132.98      153.57      6.83 o
  -8  10   2      133.66      127.67      5.92 o
  -7  10   2       30.76       17.48      3.16 o
  -6  10   2      153.75      158.01      3.88 o
  -5  10   2       14.50       20.45      2.11 o
  -4  10   2     3916.55     3930.83     35.35 o
  -3  10   2     1674.06     1728.07     14.19 o
  -2  10   2     5495.98     5150.72     32.83 o
  -1  10   2     1365.32     1376.15     13.39 o
   0  10   2      275.75      275.88      3.33 o
   1  10   2       43.28       28.30      1.47 o
   2  10   2        6.94       17.40      1.62 o
   3  10   2      481.21      442.81      5.77 o
   4  10   2     2320.15     2256.68     33.29 o
   5  10   2      260.88      226.84      4.50 o
   6  10   2      236.12      261.09      4.92 o
   7  10   2        7.82        9.47      3.24 o
   8  10   2        1.05        3.97      3.53 o
  -9  11   2       39.12       44.69      5.91 o
  -8  11   2       40.35       47.70      5.20 o
  -7  11   2      534.48      540.90      8.31 o
  -6  11   2      187.87      191.35      4.59 o
  -5  11   2      315.87      325.09      5.19 o
  -4  11   2     1219.03     1213.55     12.63 o
  -3  11   2      193.76      190.56      3.20 o
  -2  11   2     2015.23     1780.45     17.59 o
  -1  11   2     2135.26     2213.95     18.37 o
   0  11   2       60.41       43.11      1.46 o
   1  11   2      556.45      455.80      4.17 o
   2  11   2       55.72       77.60      2.31 o
   3  11   2      854.87      735.00     13.74 o
   4  11   2      178.13      198.98      3.04 o
   5  11   2      487.69      465.84      6.42 o
   6  11   2       31.60       33.92      3.29 o
   7  11   2      213.34      241.99      6.04 o
   8  11   2       93.97       86.24      4.86 o
  -9  12   2      177.75      212.17      8.38 o
  -8  12   2        0.03        3.24      4.86 o
  -7  12   2       11.06       14.07      3.79 o
  -6  12   2       51.24       54.32      3.51 o
  -5  12   2      237.66      252.99      4.48 o
  -4  12   2     2408.93     2409.66     22.76 o
  -3  12   2      670.18      608.80      4.80 o
  -2  12   2       51.42       53.84      2.17 o
  -1  12   2      266.99      237.03      3.60 o
   0  12   2      193.70      249.65      3.02 o
   1  12   2      225.48      162.67      2.73 o
   2  12   2      131.00      105.82      2.66 o
   3  12   2     3621.79     3489.64     42.96 o
   4  12   2      466.27      475.58      5.32 o
   5  12   2     1161.46     1095.41     12.15 o
   6  12   2       12.40        7.11      3.17 o
   7  12   2        0.24        4.67      3.63 o
   8  12   2        0.04        2.84      4.19 o
  -8  13   2      191.93      202.28      7.91 o
  -7  13   2      141.92      134.38      5.38 o
  -6  13   2      438.20      453.68      6.85 o
  -5  13   2      408.48      412.61      5.85 o
  -4  13   2      100.28      117.49      3.22 o
  -3  13   2      347.59      360.62      5.09 o
  -2  13   2      164.72      153.83      3.51 o
  -1  13   2     1349.32     1369.77     11.81 o
   0  13   2     1596.27     1351.89     12.89 o
   1  13   2      950.33      880.99      7.69 o
   2  13   2     2922.86     2887.62     27.54 o
   3  13   2      457.61      390.86      4.78 o
   4  13   2      178.78      223.77      4.10 o
   5  13   2       64.19       65.55      3.32 o
   6  13   2      173.71      165.74      5.42 o
   7  13   2      227.10      245.89      6.50 o
   8  13   2       56.28       53.56      5.59 o
  -8  14   2       25.06       14.65      5.89 o
  -7  14   2       34.04       29.28      4.62 o
  -6  14   2      471.18      463.38      7.17 o
  -5  14   2       23.11       19.24      3.27 o
  -4  14   2      432.62      394.11      5.24 o
  -3  14   2      654.34      629.31      6.00 o
  -2  14   2     1569.39     1487.54     11.64 o
  -1  14   2       80.99       79.14      2.88 o
   0  14   2       11.04       23.66      1.75 o
   1  14   2      393.15      350.20      4.24 o
   2  14   2     1163.26     1189.85      9.85 o
   3  14   2      166.87      152.36      3.61 o
   4  14   2     2234.97     2180.10     24.15 o
   5  14   2       84.41       75.09      3.80 o
   6  14   2       21.63       28.21      3.97 o
   7  14   2        8.33        5.96      4.21 o
   8  14   2       13.93       10.75      5.20 o
  -8  15   2       76.80       80.89      7.11 o
  -7  15   2      105.92      125.84      6.01 o
  -6  15   2      356.70      364.07      8.20 o
  -5  15   2        0.86       -1.02      3.17 o
  -4  15   2      590.17      567.03      8.35 o
  -3  15   2      760.90      814.49      8.20 o
  -2  15   2      975.30      944.37      8.53 o
  -1  15   2      677.06      657.72      6.27 o
   0  15   2      290.11      255.57      3.96 o
   1  15   2      986.80      942.15      6.95 o
   2  15   2      172.84      158.51      4.16 o
   3  15   2      111.75      115.01      3.94 o
   4  15   2        9.92       16.87      3.20 o
   5  15   2       65.18       59.56      4.02 o
   6  15   2       11.33       10.71      4.11 o
   7  15   2      219.52      217.69      7.02 o
  -7  16   2        1.80       -2.25      4.56 o
  -6  16   2       70.08       68.13      4.56 o
  -5  16   2      154.57      157.43      5.19 o
  -4  16   2      101.62       95.95      4.17 o
  -3  16   2     1466.25     1417.37     14.21 o
  -2  16   2       50.80       37.63      3.21 o
  -1  16   2     1165.46     1243.40     10.75 o
   0  16   2      230.12      230.37      4.48 o
   1  16   2      108.95      101.90      3.47 o
   2  16   2        1.97       -2.29      2.52 o
   3  16   2      145.29      145.40      4.34 o
   4  16   2      454.15      423.79      6.83 o
   5  16   2      302.81      346.60      6.18 o
   6  16   2       43.92       43.53      4.37 o
   7  16   2        6.34        8.03      4.60 o
  -7  17   2       34.28       38.71      6.06 o
  -6  17   2       63.44       59.86      4.87 o
  -5  17   2       43.34       41.59      4.14 o
  -4  17   2       19.02       13.55      3.91 o
  -3  17   2        8.49       18.13      3.64 o
  -2  17   2       87.68       89.15      3.92 o
  -1  17   2     1591.68     1747.29     15.46 o
   0  17   2       56.40       53.47      3.53 o
   1  17   2      421.45      480.60      7.07 o
   2  17   2      407.01      381.00      6.16 o
   3  17   2       43.53       36.76      3.76 o
   4  17   2        9.93        8.02      3.43 o
   5  17   2      169.67      136.22      5.01 o
   6  17   2        1.20        1.08      4.20 o
   7  17   2       73.39       75.64      5.99 o
  -7  18   2        0.00       -2.81      5.97 o
  -6  18   2        5.29        4.88      4.71 o
  -5  18   2       58.12       52.63      4.85 o
  -4  18   2      407.25      399.56      7.81 o
  -3  18   2      267.90      245.45      6.45 o
  -2  18   2      554.85      556.45      7.69 o
  -1  18   2      256.13      255.92      5.85 o
   0  18   2      922.08      957.01      9.32 o
   1  18   2        0.43       -0.58      3.53 o
   2  18   2      156.44      147.42      5.09 o
   3  18   2        1.85       -1.61      3.65 o
   4  18   2      328.26      310.03      6.74 o
   5  18   2       34.72       37.24      4.23 o
   6  18   2       82.90       88.01      5.54 o
  -6  19   2      143.27      132.52      6.96 o
  -5  19   2      111.19      117.75      5.79 o
  -4  19   2       80.14       68.44      4.99 o
  -3  19   2        0.41        1.33      3.65 o
  -2  19   2        1.25        3.10      3.56 o
  -1  19   2       36.39       37.31      4.43 o
   0  19   2     1262.70     1294.99     11.36 o
   1  19   2      105.74       97.13      5.15 o
   2  19   2      284.06      316.57      7.54 o
   3  19   2       33.42       27.33      4.38 o
   4  19   2        3.96        6.53      4.26 o
   5  19   2       48.61       50.91      4.97 o
   6  19   2      154.04      170.31      7.14 o
  -6  20   2       10.76       18.34      5.65 o
  -5  20   2      118.14      120.53      6.29 o
  -4  20   2      134.47      140.39      6.08 o
  -3  20   2      105.97      107.67      5.65 o
  -2  20   2      142.11      138.43      5.50 o
  -1  20   2        2.22        8.22      4.38 o
   0  20   2       31.19       30.08      4.54 o
   1  20   2      470.44      420.04      8.17 o
   2  20   2      109.82      104.06      5.61 o
   3  20   2      132.46      139.83      5.88 o
   4  20   2      257.93      263.92      8.07 o
   5  20   2       66.17       60.93      5.58 o
  -5  21   2       96.87      106.36      6.45 o
  -4  21   2       14.33       11.97      5.32 o
  -3  21   2       18.68       19.50      5.14 o
  -2  21   2        2.68        6.42      4.48 o
  -1  21   2      402.94      365.12      8.66 o
   0  21   2        9.97        1.27      4.56 o
   1  21   2      177.90      181.90      6.56 o
   2  21   2        0.37        5.12      4.59 o
   3  21   2      107.37      106.07      5.80 o
   4  21   2        1.00        3.02      4.69 o
  -4  22   2       98.73      108.69      6.67 o
  -3  22   2      152.72      159.96      7.50 o
  -2  22   2      151.82      148.88      6.59 o
  -1  22   2        1.31        1.78      4.92 o
   0  22   2      113.81      101.30      6.23 o
   1  22   2       15.28       10.13      5.23 o
   2  22   2        7.77        7.58      4.92 o
   3  22   2      440.68      438.40      9.10 o
   4  22   2       16.23       14.47      5.02 o
  -3  23   2        0.70        3.48      5.99 o
  -2  23   2       99.09      115.45      7.11 o
  -1  23   2      135.12      154.87      7.11 o
   0  23   2      265.45      247.72      8.64 o
   1  23   2        5.65        1.39      5.75 o
   2  23   2      103.34      103.05      7.01 o
   3  23   2        0.55        4.65      5.04 o
  -2  24   2      115.74      100.86      8.06 o
  -1  24   2        0.97        0.44      5.76 o
   0  24   2        6.65        4.42      5.78 o
   1  24   2        2.64       -3.68      6.28 o
  -9   0   3       18.74       15.70      6.02 o
  -7   0   3     1941.63     2040.76     38.40 o
  -5   0   3    10187.57    10767.47    175.78 o
  -3   0   3     1182.24      822.40     11.25 o
  -1   0   3      108.08       82.30      2.20 o
   1   0   3     2834.26     2855.92     50.86 o
   3   0   3     5097.77     5300.33    124.37 o
   5   0   3     1487.47     1586.56     39.50 o
   7   0   3        2.34       -1.31      3.51 o
   9   0   3      265.96      299.34      7.44 o
 -10   1   3       65.24       68.32      6.30 o
  -9   1   3       20.39       29.36      4.46 o
  -8   1   3      502.72      502.68      7.99 o
  -7   1   3      201.08      224.73      4.89 o
  -6   1   3      107.30      103.74      2.70 o
  -5   1   3       24.81       13.86      2.42 o
  -4   1   3      179.96      130.64      3.67 o
  -3   1   3     1064.28     1168.65     12.20 o
  -2   1   3    10241.44    12024.56     93.89 o
  -1   1   3       21.11       11.06      1.04 o
   0   1   3     8808.68     9245.34     93.90 o
   1   1   3     5229.00     5891.17     65.68 o
   2   1   3       17.76       20.30      1.10 o
   3   1   3      274.88      286.96      4.74 o
   4   1   3       28.86       36.88      1.54 o
   5   1   3     1771.59     1798.11     30.40 o
   6   1   3      393.41      397.71      6.73 o
   7   1   3      214.18      203.69      4.45 o
   8   1   3       76.50       71.66      2.73 o
   9   1   3        5.25        7.70      2.89 o
 -10   2   3      109.58      115.81      6.99 o
  -9   2   3        0.38       -3.28      3.97 o
  -8   2   3       11.52        8.67      3.26 o
  -7   2   3      164.73      173.56      4.50 o
  -6   2   3      516.69      498.03      6.26 o
  -5   2   3     1100.70     1176.78     15.18 o
  -4   2   3     2346.20     2391.76     25.06 o
  -3   2   3     2656.76     2402.75     22.43 o
  -2   2   3    38931.59    41620.80    336.28 o
  -1   2   3    20138.22    22690.66    163.28 o
   0   2   3     2616.74     2786.92     25.12 o
   1   2   3     7525.14     7838.32     76.84 o
   2   2   3    11945.76    12584.53    167.87 o
   3   2   3     1423.75     1366.84     17.59 o
   4   2   3     2904.11     2845.52     40.03 o
   5   2   3       67.91       88.56      2.35 o
   6   2   3        6.71        4.89      1.82 o
   7   2   3       83.51      112.47      3.40 o
   8   2   3      244.67      227.56      5.24 o
   9   2   3        0.55        2.82      2.85 o
 -10   3   3       79.54       81.52      6.61 o
  -9   3   3       30.02       29.44      4.47 o
  -8   3   3      448.95      407.19      6.80 o
  -7   3   3      358.87      365.43      6.25 o
  -6   3   3      746.61      832.30     11.04 o
  -5   3   3       42.71       60.98      1.92 o
  -4   3   3      230.25      182.17      2.85 o
  -3   3   3      831.09      724.11      7.63 o
  -2   3   3    73826.69    76787.48    569.66 o
  -1   3   3    11719.90    12347.04     99.63 o
   0   3   3    13009.46    13890.49    149.16 o
   1   3   3     3529.18     3620.00     40.05 o
   2   3   3      328.39      246.26      2.11 o
   3   3   3     1295.99     1467.75     18.54 o
   4   3   3      291.27      285.90      3.87 o
   5   3   3      661.43      619.31      8.09 o
   6   3   3      701.08      775.96      9.44 o
   7   3   3       40.80       28.55      2.34 o
   8   3   3      479.42      476.64      6.64 o
   9   3   3        2.83       -1.68      2.87 o
 -10   4   3       30.53       31.85      5.77 o
  -9   4   3       23.92       26.78      4.69 o
  -8   4   3        9.47        5.75      3.53 o
  -7   4   3      199.55      187.76      4.46 o
  -6   4   3      268.86      256.61      3.42 o
  -5   4   3       89.43       63.81      2.12 o
  -4   4   3      320.29      324.10      3.91 o
  -3   4   3      337.44      395.68      3.53 o
  -2   4   3     8129.55     9997.68     72.95 o
  -1   4   3    11348.89    12909.49    137.82 o
   0   4   3      531.77      494.81      5.38 o
   1   4   3     1316.27     1475.14     16.37 o
   2   4   3     1745.73     2228.83     21.94 o
   3   4   3     3513.53     3480.56     37.67 o
   4   4   3      153.97      166.81      2.26 o
   5   4   3       78.34       58.02      1.82 o
   6   4   3      142.18      153.16      3.18 o
   7   4   3      230.54      226.18      4.02 o
   8   4   3      383.11      346.72      4.99 o
   9   4   3      128.30      137.19      4.36 o
 -10   5   3       26.84       21.31      5.60 o
  -9   5   3      130.52      153.33      6.22 o
  -8   5   3        7.46       11.74      3.55 o
  -7   5   3      681.56      726.22      9.20 o
  -6   5   3      147.30      163.65      3.09 o
  -5   5   3      137.55      106.61      2.87 o
  -4   5   3      897.44      877.88      8.53 o
  -3   5   3     5369.11     5551.26     41.68 o
  -2   5   3     6197.85     7192.12     56.73 o
  -1   5   3    10027.41    10450.88    116.30 o
   0   5   3     2689.45     2681.94     25.42 o
   1   5   3     3756.75     3887.92     46.42 o
   2   5   3     2516.19     2473.83     25.09 o
   3   5   3     4817.69     5378.34     65.53 o
   4   5   3       62.19       51.48      1.69 o
   5   5   3     1207.78     1050.23     14.23 o
   6   5   3       55.27       48.06      2.19 o
   7   5   3      675.44      764.23      9.21 o
   8   5   3        4.26        5.92      2.61 o
   9   5   3      110.27      125.17      4.21 o
 -10   6   3       59.55       58.80      5.88 o
  -9   6   3        2.28        0.46      4.45 o
  -8   6   3       90.92       85.96      4.62 o
  -7   6   3      106.44      102.12      3.96 o
  -6   6   3     1416.50     1500.52     16.98 o
  -5   6   3     1127.70     1065.03     11.32 o
  -4   6   3     4035.53     3731.43     34.29 o
  -3   6   3      318.20      388.94      4.66 o
  -2   6   3     8103.29     8166.98     58.22 o
  -1   6   3      824.89      926.54      8.65 o
   0   6   3     1165.01     1100.97     11.58 o
   1   6   3     1935.41     2096.27     18.87 o
   2   6   3    12717.42    11903.80    145.47 o
   3   6   3     2152.34     1970.38     22.30 o
   4   6   3     1894.81     1790.31     18.82 o
   5   6   3     1339.66     1472.43     18.36 o
   6   6   3      167.43      197.32      3.46 o
   7   6   3        1.11        0.80      2.08 o
   8   6   3      120.69      133.63      3.97 o
   9   6   3      180.08      186.04      5.42 o
  -9   7   3        5.54        4.33      4.55 o
  -8   7   3      314.21      331.74      6.79 o
  -7   7   3      226.09      197.14      4.67 o
  -6   7   3        2.23        3.14      2.10 o
  -5   7   3      140.36       93.68      2.99 o
  -4   7   3      610.77      610.17      5.73 o
  -3   7   3      303.94      289.25      2.73 o
  -2   7   3     4151.29     4551.44     35.28 o
  -1   7   3      287.95      430.58      5.10 o
   0   7   3     1548.29     1565.52     15.55 o
   1   7   3       14.75       50.98      1.38 o
   2   7   3        5.44       23.56      0.97 o
   3   7   3       18.91       20.73      1.34 o
   4   7   3     5055.46     5292.55     54.06 o
   5   7   3      334.05      298.33      4.06 o
   6   7   3      996.21      964.11     12.34 o
   7   7   3        0.79        0.90      2.40 o
   8   7   3      111.98      107.54      3.93 o
   9   7   3       18.14       19.72      3.78 o
  -9   8   3        9.00        9.56      4.86 o
  -8   8   3        0.12        1.48      3.92 o
  -7   8   3       90.21      111.00      3.99 o
  -6   8   3      291.00      320.94      4.76 o
  -5   8   3       46.78       46.67      1.77 o
  -4   8   3     4815.19     4560.33     41.61 o
  -3   8   3     1934.57     2136.97     17.98 o
  -2   8   3     1829.62     1743.36     14.76 o
  -1   8   3        1.24        5.55      1.24 o
   0   8   3     4300.60     3799.64     48.12 o
   1   8   3     2233.53     2230.32     21.36 o
   2   8   3     2417.48     2127.10     29.84 o
   3   8   3     1361.25     1720.70     14.65 o
   4   8   3     4030.62     3874.96     42.37 o
   5   8   3      148.69      124.97      3.06 o
   6   8   3       97.23      119.83      3.34 o
   7   8   3      129.18      119.90      3.80 o
   8   8   3       85.40       96.19      3.98 o
   9   8   3       47.87       44.73      4.43 o
  -9   9   3      412.08      409.56      9.12 o
  -8   9   3        1.38        0.58      4.29 o
  -7   9   3      328.90      323.98      5.85 o
  -6   9   3      419.69      405.85      6.44 o
  -5   9   3       56.02       57.44      2.28 o
  -4   9   3        2.49        0.67      1.58 o
  -3   9   3     1948.76     1927.18     15.98 o
  -2   9   3       37.17       32.59      1.50 o
  -1   9   3    12697.63    12775.90    109.65 o
   0   9   3       93.44      181.04      4.12 o
   1   9   3     1583.70     1420.44     12.59 o
   2   9   3      377.51      381.69      8.35 o
   3   9   3      106.98       93.07      2.38 o
   4   9   3      344.50      350.74      4.45 o
   5   9   3     1435.66     1492.28     17.06 o
   6   9   3      116.13      114.86      3.43 o
   7   9   3      229.09      241.44      5.06 o
   8   9   3        1.99        3.47      3.19 o
  -9  10   3       56.97       51.99      5.68 o
  -8  10   3        5.94        3.03      4.45 o
  -7  10   3      225.05      239.55      5.65 o
  -6  10   3       48.85       54.12      2.93 o
  -5  10   3      407.43      406.46      5.42 o
  -4  10   3       19.06       32.89      2.03 o
  -3  10   3     1096.25     1157.56      9.37 o
  -2  10   3       57.19       54.59      1.74 o
  -1  10   3      687.07      622.31      5.27 o
   0  10   3       35.81       30.36      1.43 o
   1  10   3        9.16       33.76      1.51 o
   2  10   3        2.65        3.28      1.38 o
   3  10   3     1021.57     1118.86      8.10 o
   4  10   3      101.63      112.48      2.45 o
   5  10   3      137.07      141.10      3.88 o
   6  10   3        4.23        0.66      2.64 o
   7  10   3      428.90      391.76      7.05 o
   8  10   3        7.63        5.67      3.66 o
  -9  11   3        9.31       16.49      5.38 o
  -8  11   3      128.95      151.92      6.47 o
  -7  11   3      241.10      256.18      6.12 o
  -6  11   3      300.38      325.76      5.40 o
  -5  11   3      535.29      520.86      5.61 o
  -4  11   3      105.81      100.63      2.69 o
  -3  11   3      799.51      803.15     11.38 o
  -2  11   3     4859.76     4800.88     28.68 o
  -1  11   3     1332.17     1344.59     12.68 o
   0  11   3     1077.10      926.38      9.84 o
   1  11   3     2499.46     2446.18     21.30 o
   2  11   3       92.56       80.59      2.32 o
   3  11   3       11.64        8.69      1.75 o
   4  11   3     1076.72     1122.98      9.03 o
   5  11   3        9.12        7.04      2.57 o
   6  11   3      488.03      521.45      6.35 o
   7  11   3       93.01       87.68      4.30 o
   8  11   3       59.64       69.42      4.96 o
  -9  12   3       45.96       42.33      6.08 o
  -8  12   3       17.59       15.89      5.13 o
  -7  12   3        1.52       -0.14      3.81 o
  -6  12   3     1475.34     1484.84     19.94 o
  -5  12   3        1.48        3.68      2.44 o
  -4  12   3      335.63      410.94      4.54 o
  -3  12   3     1030.40     1039.24     19.57 o
  -2  12   3       44.06       28.81      1.83 o
  -1  12   3       13.08       18.62      1.89 o
   0  12   3      142.61      138.59      2.91 o
   1  12   3      156.37      178.62      2.89 o
   2  12   3     1074.98      928.44      7.43 o
   3  12   3      430.73      409.67      4.51 o
   4  12   3     1849.40     1796.47     16.61 o
   5  12   3      163.84      166.62      4.10 o
   6  12   3       45.64       32.31      3.44 o
   7  12   3        6.49        6.41      3.77 o
   8  12   3       85.61       81.87      5.36 o
  -8  13   3       44.27       58.49      5.79 o
  -7  13   3      136.90      137.33      5.48 o
  -6  13   3       10.71       15.31      3.47 o
  -5  13   3       62.72       58.64      3.34 o
  -4  13   3      137.19      141.64      3.68 o
  -3  13   3      733.59      752.44      5.76 o
  -2  13   3     1983.73     1911.20     19.13 o
  -1  13   3      290.09      238.85      3.93 o
   0  13   3     1032.80      898.09      8.01 o
   1  13   3        2.28        1.31      1.55 o
   2  13   3       40.53       23.16      2.17 o
   3  13   3      154.91      140.43      3.62 o
   4  13   3      540.25      570.90      7.24 o
   5  13   3      306.07      266.75      4.89 o
   6  13   3      432.40      380.88      6.74 o
   7  13   3       92.88       89.50      4.81 o
   8  13   3       42.25       43.03      5.44 o
  -8  14   3       22.83       22.14      6.49 o
  -7  14   3      199.29      200.61      6.50 o
  -6  14   3       91.53       82.76      4.40 o
  -5  14   3     1083.68     1080.86     13.51 o
  -4  14   3      311.47      344.78      5.18 o
  -3  14   3      438.66      486.44      6.53 o
  -2  14   3      146.26      150.20      3.91 o
  -1  14   3       15.76       10.86      2.23 o
   0  14   3       40.30       27.24      1.92 o
   1  14   3     1895.18     1900.85     14.78 o
   2  14   3       50.27       50.02      2.57 o
   3  14   3     3611.04     3716.48     39.99 o
   4  14   3      471.93      473.20      6.95 o
   5  14   3      384.18      405.85      6.01 o
   6  14   3        4.30        3.30      3.57 o
   7  14   3       50.47       39.62      4.66 o
  -8  15   3      154.66      146.00      8.62 o
  -7  15   3       39.45       28.87      4.28 o
  -6  15   3       20.52       24.46      3.91 o
  -5  15   3      192.79      199.03      5.60 o
  -4  15   3        0.96       -0.62      2.67 o
  -3  15   3       69.34       78.27      3.38 o
  -2  15   3      452.77      497.44      6.22 o
  -1  15   3      528.46      539.28      5.89 o
   0  15   3      564.13      711.44      5.41 o
   1  15   3        1.98        3.27      2.09 o
   2  15   3      576.73      569.67      5.66 o
   3  15   3        7.24       12.01      2.68 o
   4  15   3        5.44        3.30      2.80 o
   5  15   3      292.50      276.36      5.92 o
   6  15   3      323.12      322.94      7.56 o
   7  15   3       98.97       94.57      5.73 o
  -7  16   3       19.37       18.26      4.74 o
  -6  16   3      284.73      312.04      7.15 o
  -5  16   3        5.85        3.23      3.56 o
  -4  16   3      727.19      675.33      9.76 o
  -3  16   3      233.51      248.43      5.29 o
  -2  16   3       25.32       10.16      3.01 o
  -1  16   3       30.41       26.04      3.14 o
   0  16   3     2244.29     2254.16     16.63 o
   1  16   3       16.25       13.58      2.76 o
   2  16   3      375.80      327.96      5.55 o
   3  16   3      444.76      419.68      7.14 o
   4  16   3      500.57      497.85      6.51 o
   5  16   3       14.20       16.09      3.81 o
   6  16   3      251.92      213.85      6.97 o
   7  16   3       14.51       11.26      4.88 o
  -7  17   3        3.87        5.47      5.68 o
  -6  17   3      141.20      129.31      6.41 o
  -5  17   3      105.78      103.34      5.21 o
  -4  17   3       16.84       19.22      3.78 o
  -3  17   3        0.42        1.29      3.27 o
  -2  17   3     1532.50     1577.57     17.82 o
  -1  17   3        7.16        2.62      3.09 o
   0  17   3     2773.29     3002.55     28.72 o
   1  17   3      372.10      319.61      5.87 o
   2  17   3      394.09      382.97      6.76 o
   3  17   3       78.49       66.82      4.10 o
   4  17   3      330.96      333.03      6.39 o
   5  17   3      200.55      185.04      6.08 o
   6  17   3      116.29      145.96      6.32 o
  -7  18   3       11.95       12.09      6.15 o
  -6  18   3       34.72       40.03      5.49 o
  -5  18   3      444.26      423.58      9.85 o
  -4  18   3        2.92        0.30      3.92 o
  -3  18   3      822.25      782.26     10.10 o
  -2  18   3      137.87      110.90      4.90 o
  -1  18   3       16.56        9.44      3.46 o
   0  18   3        3.99       17.79      3.77 o
   1  18   3      801.90      746.12      9.02 o
   2  18   3        8.79        7.25      3.82 o
   3  18   3      234.22      236.87      6.40 o
   4  18   3        3.11       -0.72      3.94 o
   5  18   3       26.68       23.32      4.47 o
   6  18   3        6.95       11.62      5.09 o
  -6  19   3        0.05       -0.47      5.08 o
  -5  19   3        0.03        0.36      4.56 o
  -4  19   3       24.68       30.83      4.58 o
  -3  19   3       93.46       95.39      4.81 o
  -2  19   3       15.60       16.68      3.82 o
  -1  19   3     1853.24     1779.25     19.15 o
   0  19   3      181.99      183.77      6.06 o
   1  19   3       38.63       46.16      4.68 o
   2  19   3       20.01       17.69      4.34 o
   3  19   3      181.70      169.69      5.96 o
   4  19   3        5.71        6.99      4.11 o
   5  19   3      392.41      388.74      9.58 o
  -6  20   3       17.48       18.06      5.57 o
  -5  20   3      118.03      106.48      6.54 o
  -4  20   3      216.18      226.25      7.54 o
  -3  20   3      585.23      531.59      9.98 o
  -2  20   3      496.67      486.04      8.00 o
  -1  20   3       16.88       23.37      4.48 o
   0  20   3       97.04       88.76      4.93 o
   1  20   3       26.20       15.92      4.43 o
   2  20   3      481.73      538.57      9.02 o
   3  20   3      273.11      325.26      7.78 o
   4  20   3      210.77      237.13      7.66 o
   5  20   3       67.21       73.68      6.01 o
  -5  21   3        6.77        9.11      5.53 o
  -4  21   3       61.11       58.07      5.55 o
  -3  21   3        0.37        0.35      4.96 o
  -2  21   3      202.24      182.79      6.64 o
  -1  21   3       89.49       91.13      5.92 o
   0  21   3       26.71       24.76      5.07 o
   1  21   3       51.56       40.35      5.02 o
   2  21   3        6.99        5.66      4.70 o
   3  21   3        8.28        6.51      4.62 o
   4  21   3       88.75       85.66      5.83 o
  -4  22   3      120.07      131.43      7.34 o
  -3  22   3       74.63       68.46      6.75 o
  -2  22   3      114.87      110.10      6.76 o
  -1  22   3       50.95       51.29      5.72 o
   0  22   3      167.26      187.96      7.36 o
   1  22   3       16.15        6.14      5.58 o
   2  22   3      256.08      304.21      8.73 o
   3  22   3      136.44      130.46      6.42 o
   4  22   3      132.16      135.21      6.68 o
  -3  23   3      159.21      179.92      8.60 o
  -2  23   3      177.78      191.29      8.12 o
  -1  23   3      182.79      179.04      7.48 o
   0  23   3       17.95       17.89      5.68 o
   1  23   3      187.54      173.65      8.17 o
   2  23   3        4.76        4.64      5.13 o
   3  23   3        2.60        0.89      4.98 o
  -2  24   3       74.47       64.42      7.18 o
  -1  24   3        3.51       -0.57      6.01 o
   0  24   3        0.30        1.27      5.80 o
   1  24   3       80.62       68.48      6.86 o
 -10   0   4       20.06       23.11      8.27 o
  -8   0   4      893.44     1003.30     16.81 o
  -6   0   4     2395.75     2212.29     34.69 o
  -4   0   4     1510.91     1282.72     14.38 o
  -2   0   4     1725.42     1655.04     28.71 o
   0   0   4       57.42       75.69      1.93 o
   2   0   4     9269.28    10257.03    216.22 o
   4   0   4       16.49       22.84      3.42 o
   6   0   4      368.11      360.66      6.47 o
   8   0   4     2020.44     2151.09     41.19 o
 -10   1   4      170.78      172.64      7.76 o
  -9   1   4       76.42       74.75      5.82 o
  -8   1   4      101.48      102.92      4.83 o
  -7   1   4     1201.10     1231.87     16.50 o
  -6   1   4        7.54       -2.59      1.88 o
  -5   1   4      276.83      243.87      4.89 o
  -4   1   4     6127.36     6039.84     54.32 o
  -3   1   4     1741.98     1819.11     14.74 o
  -2   1   4    15087.48    14358.16    172.33 o
  -1   1   4     1335.78     1402.40      8.41 o
   0   1   4     2262.00     2339.00     22.27 o
   1   1   4      633.44      777.29      7.90 o
   2   1   4     4693.21     5213.97     65.43 o
   3   1   4      695.27      722.86      9.98 o
   4   1   4     4721.85     4765.93     69.77 o
   5   1   4      652.13      596.73     11.35 o
   6   1   4      788.00      860.86     13.15 o
   7   1   4        4.21        0.05      2.27 o
   8   1   4        0.71        5.34      3.35 o
   9   1   4       33.00       29.91      2.90 o
 -10   2   4        3.96        9.10      5.70 o
  -9   2   4       85.96       69.52      5.81 o
  -8   2   4       21.31        9.23      3.67 o
  -7   2   4     1489.43     1496.19     19.02 o
  -6   2   4      201.14      186.08      3.44 o
  -5   2   4     4072.67     4247.04     60.98 o
  -4   2   4     1832.36     1835.41     15.73 o
  -3   2   4      432.68      485.37      4.03 o
  -2   2   4     1116.55     1143.63     18.73 o
  -1   2   4    15576.36    16531.26    102.92 o
   0   2   4    29045.88    29922.05    379.44 o
   1   2   4     9667.13    10200.58     97.94 o
   2   2   4       75.02       47.04      1.27 o
   3   2   4     6580.15     6874.33     84.92 o
   4   2   4       13.32       13.37      1.71 o
   5   2   4      185.59      203.53      3.55 o
   6   2   4        1.17       -0.01      1.87 o
   7   2   4     1218.47     1228.60     21.51 o
   8   2   4      118.30      106.78      3.51 o
   9   2   4      367.51      375.18      7.00 o
 -10   3   4       30.74       35.08      6.09 o
  -9   3   4       59.77       65.88      5.80 o
  -8   3   4      173.06      158.26      5.53 o
  -7   3   4       24.09       15.53      2.58 o
  -6   3   4      290.53      340.50      4.37 o
  -5   3   4        2.89       -1.03      1.28 o
  -4   3   4     2069.15     2559.12     25.61 o
  -3   3   4     8096.38     8295.40     72.88 o
  -2   3   4      697.42      820.35     10.59 o
  -1   3   4      112.45      114.73      2.12 o
   0   3   4       15.38       22.42      0.82 o
   1   3   4     1354.92     1217.90     11.02 o
   2   3   4       81.53       97.49      1.91 o
   3   3   4     8883.83    10123.74    120.79 o
   4   3   4     1943.21     2022.30     25.86 o
   5   3   4      489.80      434.31      6.18 o
   6   3   4       26.58       15.37      2.21 o
   7   3   4       80.86       96.19      3.09 o
   8   3   4       99.64       95.94      3.36 o
   9   3   4       22.19       18.02      2.94 o
 -10   4   4        2.93        0.42      5.58 o
  -9   4   4       25.64       18.37      4.98 o
  -8   4   4      285.95      300.86      6.94 o
  -7   4   4      430.55      394.26      5.12 o
  -6   4   4     1300.69     1367.51     16.99 o
  -5   4   4      255.67      257.73      3.25 o
  -4   4   4     8914.36     9284.11     91.25 o
  -3   4   4     2838.00     2894.68     23.63 o
  -2   4   4     1766.16     1733.21     33.05 o
  -1   4   4       14.17        7.49      0.82 o
   0   4   4     1349.50     1366.07     12.87 o
   1   4   4     6130.82     6458.20     57.73 o
   2   4   4    12272.54    11788.85    109.66 o
   3   4   4      566.23      767.41      7.76 o
   4   4   4       56.26       38.42      1.56 o
   5   4   4       24.16       15.38      1.73 o
   6   4   4      288.18      248.69      3.78 o
   7   4   4      124.00      120.98      3.35 o
   8   4   4      259.33      287.25      4.57 o
   9   4   4       96.12       96.49      3.77 o
 -10   5   4       74.89       80.81      6.56 o
  -9   5   4        0.58       -0.75      4.78 o
  -8   5   4      139.76      114.29      5.19 o
  -7   5   4       50.83       44.98      3.11 o
  -6   5   4       16.19       10.44      2.12 o
  -5   5   4      145.47      153.24      2.88 o
  -4   5   4      702.46      789.28      7.48 o
  -3   5   4       57.26       30.84      1.32 o
  -2   5   4     5647.87     6339.58     51.68 o
  -1   5   4      194.24      157.31      2.24 o
   0   5   4     2573.94     2747.63     27.11 o
   1   5   4     2047.52     1842.23     22.70 o
   2   5   4     2591.31     2467.47     26.71 o
   3   5   4     5239.43     4796.90     56.58 o
   4   5   4     2338.78     2434.50     26.98 o
   5   5   4     1534.89     1560.67     16.68 o
   6   5   4      397.40      366.65      4.94 o
   7   5   4        0.15       -1.28      2.27 o
   8   5   4       12.06       13.29      2.61 o
   9   5   4        6.13        6.72      3.02 o
 -10   6   4        3.37        5.35      5.32 o
  -9   6   4        9.24       12.06      4.46 o
  -8   6   4      130.22      147.20      5.64 o
  -7   6   4      625.11      612.55      9.06 o
  -6   6   4      223.35      251.17      3.75 o
  -5   6   4      325.27      348.92      3.67 o
  -4   6   4     1103.01     1455.28     11.75 o
  -3   6   4     3317.20     3280.47     20.95 o
  -2   6   4     2814.50     3036.95     32.75 o
  -1   6   4      219.72      202.00      2.87 o
   0   6   4       34.05       50.16      1.23 o
   1   6   4     1257.74     1313.69     12.46 o
   2   6   4     1197.17     1055.59     10.36 o
   3   6   4      661.28      675.64      6.78 o
   4   6   4        1.29        5.64      1.37 o
   5   6   4       91.91      139.66      3.01 o
   6   6   4       67.55       61.57      2.32 o
   7   6   4      381.50      365.55      5.93 o
   8   6   4      271.47      294.46      6.04 o
   9   6   4       99.39      106.46      4.28 o
  -9   7   4      146.92      159.44      6.66 o
  -8   7   4       17.21       18.52      4.47 o
  -7   7   4        1.82        1.21      2.54 o
  -6   7   4       12.59       16.48      2.21 o
  -5   7   4      835.81      856.40      9.87 o
  -4   7   4     2364.03     2528.09     19.45 o
  -3   7   4     4653.55     4226.64     30.17 o
  -2   7   4       48.92       55.61      1.70 o
  -1   7   4     9965.88    10528.75     77.47 o
   0   7   4      878.13     1109.94      9.98 o
   1   7   4     1110.50     1492.82     14.85 o
   2   7   4      258.59      217.73      2.87 o
   3   7   4     5566.15     5126.62     45.67 o
   4   7   4      482.01      439.75      5.22 o
   5   7   4     2418.87     2412.06     28.46 o
   6   7   4       11.95       14.04      2.06 o
   7   7   4      115.27      123.82      3.59 o
   8   7   4        0.04        1.81      2.89 o
   9   7   4        7.55        4.49      3.55 o
  -9   8   4       23.03       22.51      5.07 o
  -8   8   4       97.78       82.83      5.35 o
  -7   8   4       79.14       73.86      3.42 o
  -6   8   4      516.00      521.63      6.43 o
  -5   8   4      952.21      979.05      9.27 o
  -4   8   4        1.23        1.15      1.52 o
  -2   8   4      297.65      277.80      2.82 o
  -1   8   4     2322.61     2710.70     20.39 o
   0   8   4       10.44       20.59      1.24 o
   1   8   4      287.43      317.95      3.47 o
   2   8   4     1373.82     1225.28     11.99 o
   3   8   4      103.38      117.47      2.19 o
   4   8   4        5.79        4.62      1.77 o
   5   8   4      501.19      542.84      5.40 o
   6   8   4      382.07      399.51      5.39 o
   7   8   4       65.36       66.47      3.11 o
   8   8   4      230.05      230.52      5.22 o
  -9   9   4       25.40       26.82      5.26 o
  -8   9   4      130.41      148.40      6.16 o
  -7   9   4       16.74       12.55      2.88 o
  -6   9   4      104.17      126.42      3.55 o
  -5   9   4        2.93        3.95      1.81 o
  -4   9   4      858.75      941.91      7.65 o
  -3   9   4      931.28      938.61      6.68 o
  -2   9   4     5544.41     6013.71     38.50 o
  -1   9   4      564.42      607.20      4.98 o
   0   9   4     3019.73     3275.78     32.83 o
   1   9   4     1228.87     1163.62     11.71 o
   2   9   4        3.75        9.41      1.40 o
   3   9   4     3068.48     3159.13     27.83 o
   4   9   4     1313.43     1391.42     10.92 o
   5   9   4      463.59      434.13      4.81 o
   6   9   4      182.38      179.39      4.03 o
   7   9   4        3.73        4.91      2.86 o
   8   9   4        7.02        7.65      3.27 o
  -9  10   4        1.56        5.68      5.13 o
  -8  10   4      318.70      336.60      7.34 o
  -7  10   4       70.72       93.05      4.20 o
  -6  10   4     1269.38     1240.69     14.59 o
  -5  10   4       15.79       14.31      2.04 o
  -4  10   4     2249.26     2222.56     15.60 o
  -3  10   4       18.88       28.90      1.60 o
  -2  10   4     1005.37     1046.06     10.04 o
  -1  10   4      557.53      547.30      5.94 o
   0  10   4     8697.58     8858.67     79.96 o
   1  10   4        6.21        2.97      1.36 o
   2  10   4     3650.02     3273.58     28.10 o
   3  10   4      550.91      544.06      5.94 o
   4  10   4      167.72      193.25      3.13 o
   5  10   4      165.10      129.20      3.60 o
   6  10   4      343.65      357.46      5.25 o
   7  10   4       72.23       81.83      3.92 o
   8  10   4      250.57      259.10      6.19 o
  -9  11   4      159.32      163.04      7.21 o
  -8  11   4        0.44       -1.47      4.10 o
  -7  11   4       85.22       89.02      4.37 o
  -6  11   4      110.37      106.54      3.67 o
  -5  11   4       86.33       91.94      3.10 o
  -4  11   4      273.20      263.01      3.80 o
  -3  11   4     2621.21     2460.91     28.52 o
  -2  11   4       12.93       21.58      1.76 o
  -1  11   4      914.51      784.65     10.10 o
   0  11   4      162.43      178.38      3.82 o
   1  11   4      885.11     1050.61      8.04 o
   2  11   4      206.00      197.12      3.05 o
   3  11   4      687.68      611.82      6.11 o
   4  11   4      245.06      209.61      3.55 o
   5  11   4     1242.04     1213.76     10.45 o
   6  11   4       57.93       57.72      3.37 o
   7  11   4       49.73       51.46      4.02 o
   8  11   4        0.02       -0.50      4.01 o
  -9  12   4       17.30       12.70      5.92 o
  -8  12   4        6.12        6.15      4.38 o
  -7  12   4      835.61      899.66     12.94 o
  -6  12   4       15.29       20.95      2.96 o
  -5  12   4      699.60      654.22      8.81 o
  -4  12   4      677.56      667.79      5.57 o
  -3  12   4      165.29      137.64      3.14 o
  -2  12   4       12.68       13.58      1.96 o
  -1  12   4     2085.11     1965.38     17.21 o
   0  12   4        4.75        3.21      1.53 o
   1  12   4     2809.32     2701.13     20.70 o
   2  12   4      170.51      168.67      3.28 o
   3  12   4     2050.29     1981.74     17.99 o
   4  12   4      757.54      715.89      6.93 o
   5  12   4        6.59        5.98      2.93 o
   6  12   4       15.34       15.81      3.32 o
   7  12   4      294.94      269.23      6.74 o
   8  12   4        1.04        0.80      4.23 o
  -8  13   4       71.83       76.97      5.81 o
  -7  13   4       18.23       18.67      4.11 o
  -6  13   4       86.97       89.94      3.91 o
  -5  13   4      121.32      123.72      3.89 o
  -4  13   4     1589.83     1578.34     13.05 o
  -3  13   4     2866.00     2866.07     21.10 o
  -2  13   4     2910.10     2972.31     22.15 o
  -1  13   4      902.52      872.42      7.70 o
   0  13   4       22.82       23.66      2.02 o
   1  13   4      101.36      130.95      2.81 o
   2  13   4      655.35      667.38      6.82 o
   3  13   4      945.11      936.22     10.22 o
   4  13   4     1013.29      953.73     12.08 o
   5  13   4        2.50        1.00      2.96 o
   6  13   4      741.18      791.98     10.83 o
   7  13   4       43.73       32.38      4.35 o
  -8  14   4       95.28       93.86      6.82 o
  -7  14   4        9.29       10.62      4.34 o
  -6  14   4      773.03      754.48     12.89 o
  -5  14   4      138.77      146.04      4.43 o
  -4  14   4        5.55        3.74      2.65 o
  -3  14   4      657.59      602.85      7.92 o
  -2  14   4      198.63      215.04      4.92 o
  -1  14   4        7.20       10.50      2.32 o
   0  14   4     1157.52     1159.77     13.61 o
   1  14   4      383.22      410.29      4.43 o
   2  14   4      136.93      137.77      3.53 o
   3  14   4       33.55       29.10      2.68 o
   4  14   4      676.13      600.63      8.11 o
   5  14   4        0.03       -0.14      2.77 o
   6  14   4      443.92      407.77      7.15 o
   7  14   4        0.06        0.20      4.35 o
  -8  15   4        7.73        7.91      6.21 o
  -7  15   4       48.40       40.32      4.95 o
  -6  15   4        3.86        4.46      3.93 o
  -5  15   4       19.87       14.98      3.39 o
  -4  15   4      335.99      320.51      5.66 o
  -3  15   4      108.75      117.60      3.97 o
  -2  15   4     1267.82     1349.72     11.84 o
  -1  15   4        1.69        2.40      2.62 o
   0  15   4        0.94       -1.42      2.20 o
   1  15   4      110.39       85.63      3.22 o
   2  15   4        2.79        0.50      2.50 o
   3  15   4      272.20      253.23      4.65 o
   4  15   4      983.35     1037.74     14.30 o
   5  15   4       59.43       59.05      3.76 o
   6  15   4        1.47        6.82      4.25 o
   7  15   4        5.88       12.29      4.65 o
  -7  16   4      246.05      266.99      8.44 o
  -6  16   4        6.09       10.89      4.59 o
  -5  16   4      380.47      383.99      7.78 o
  -4  16   4        0.03        0.75      3.25 o
  -3  16   4        8.41        3.03      3.03 o
  -2  16   4       34.52       40.57      3.42 o
  -1  16   4     1251.36     1306.71     12.35 o
   0  16   4       79.95      110.22      3.92 o
   1  16   4     1582.64     1609.52     14.71 o
   2  16   4       18.26       16.29      3.09 o
   3  16   4      830.28      797.56      8.94 o
   4  16   4       70.23       61.84      3.75 o
   5  16   4       14.33       23.50      3.86 o
   6  16   4       39.93       47.29      5.17 o
   7  16   4      226.94      250.00      7.93 o
  -7  17   4        7.18        2.80      5.16 o
  -6  17   4       33.69       28.70      4.99 o
  -5  17   4       29.09       39.17      4.75 o
  -4  17   4      129.35      140.25      5.24 o
  -3  17   4      125.73      129.56      4.57 o
  -2  17   4       69.39       64.18      4.04 o
  -1  17   4       16.18        9.18      3.25 o
   0  17   4      151.90      148.08      4.61 o
   1  17   4       89.77       89.54      4.17 o
   2  17   4        0.26       -4.45      3.09 o
   3  17   4      277.01      255.72      5.58 o
   4  17   4      117.44      122.12      4.99 o
   5  17   4      149.35      137.96      5.46 o
   6  17   4       21.31       24.38      5.04 o
  -7  18   4       89.91       98.93      6.78 o
  -6  18   4       58.68       67.72      5.99 o
  -5  18   4       43.08       43.64      5.46 o
  -4  18   4       77.16       68.59      5.11 o
  -3  18   4        8.79        5.02      3.63 o
  -2  18   4      254.73      264.90      6.32 o
  -1  18   4      426.40      434.86      7.41 o
   0  18   4     2152.85     2006.60     16.61 o
   1  18   4      160.37      159.93      5.77 o
   2  18   4      116.82      106.30      4.82 o
   3  18   4       62.51       54.75      4.29 o
   4  18   4        2.14        1.21      3.79 o
   5  18   4        0.71       -1.26      4.27 o
   6  18   4       26.48       19.81      5.82 o
  -6  19   4      117.67      103.35      6.68 o
  -5  19   4       56.06       56.26      5.80 o
  -4  19   4      482.54      517.33      9.79 o
  -3  19   4       79.80       69.95      4.87 o
  -2  19   4      456.14      436.39      7.95 o
  -1  19   4       49.98       66.81      4.64 o
   0  19   4      288.47      340.98      7.16 o
   1  19   4       53.83       39.59      4.57 o
   2  19   4      173.69      171.23      6.17 o
   3  19   4       25.41       33.11      4.35 o
   4  19   4      405.22      440.17      7.96 o
   5  19   4        5.94        8.25      4.81 o
  -6  20   4       20.43       17.51      5.72 o
  -5  20   4       31.28       26.71      5.54 o
  -4  20   4       10.54       11.94      5.24 o
  -3  20   4       24.24       22.20      4.61 o
  -2  20   4      345.29      377.03      7.90 o
  -1  20   4      146.27      162.63      6.31 o
   0  20   4        2.52        1.26      4.08 o
   1  20   4      245.67      268.12      7.93 o
   2  20   4       59.40       59.76      5.20 o
   3  20   4        3.29       -1.12      4.28 o
   4  20   4        1.40        4.45      4.64 o
   5  20   4       15.11       13.53      5.35 o
  -5  21   4       61.24       62.48      6.37 o
  -4  21   4        0.08        0.57      5.14 o
  -3  21   4      258.02      282.51      7.97 o
  -2  21   4      455.34      499.22      9.58 o
  -1  21   4      349.35      348.77      8.50 o
   0  21   4        1.42        1.14      4.45 o
   1  21   4       13.39       12.72      4.88 o
   2  21   4        0.89        1.66      4.63 o
   3  21   4      160.32      162.18      6.44 o
   4  21   4       32.91       34.13      5.23 o
  -4  22   4        0.29       -3.56      5.87 o
  -3  22   4       70.04       72.77      6.47 o
  -2  22   4       86.96       83.90      6.54 o
  -1  22   4      397.18      440.40      9.67 o
   0  22   4       92.62      107.36      6.48 o
   1  22   4      222.22      259.04      8.15 o
   2  22   4      127.30      112.01      6.34 o
   3  22   4      114.67      116.16      6.30 o
  -3  23   4       25.84       18.67      6.76 o
  -2  23   4      335.36      419.39     10.51 o
  -1  23   4      112.23      114.91      7.05 o
   0  23   4        5.72        8.87      5.42 o
   1  23   4        5.47        8.18      5.79 o
   2  23   4       45.28       38.31      5.78 o
  -1  24   4        2.74        1.95      5.87 o
   0  24   4      223.13      233.73      9.22 o
  -9   0   5      111.92      104.51      9.15 o
  -7   0   5      957.34     1012.67     13.72 o
  -5   0   5        5.86       -4.74      2.37 o
  -3   0   5     5545.33     5563.28     50.18 o
  -1   0   5     8770.79     8842.73     83.72 o
   1   0   5     1842.80     1745.12     22.05 o
   3   0   5      260.98      238.17      4.68 o
   5   0   5     2048.55     2239.12     71.77 o
   7   0   5      832.70      750.73     40.35 o
   9   0   5       96.45       81.79      8.43 o
 -10   1   5       30.51       30.18      6.08 o
  -9   1   5        1.63        0.41      5.03 o
  -8   1   5      116.99      102.00      4.97 o
  -7   1   5        5.40        4.87      2.42 o
  -6   1   5      234.13      221.50      3.89 o
  -5   1   5     1503.64     1432.28     13.87 o
  -4   1   5      624.62      661.46      5.85 o
  -3   1   5     6582.66     6002.39     45.77 o
  -2   1   5      314.80      270.44      3.48 o
  -1   1   5        0.60        1.45      0.85 o
   0   1   5     3401.30     3595.32     32.67 o
   1   1   5      724.95      603.74      6.21 o
   2   1   5     2144.43     2083.20     25.10 o
   3   1   5     3191.74     3666.35     49.09 o
   4   1   5     1031.23      953.55     14.55 o
   5   1   5        1.61        2.47      2.63 o
   6   1   5     1697.65     1762.63     33.38 o
   7   1   5        1.19        0.01      3.20 o
   8   1   5      289.24      282.27      7.57 o
   9   1   5       60.85       70.30      4.57 o
 -10   2   5       38.98       36.25      6.21 o
  -9   2   5      101.45       92.24      6.31 o
  -8   2   5      458.14      483.30      7.81 o
  -7   2   5        0.38        0.30      2.40 o
  -6   2   5     2017.75     2052.59     23.22 o
  -5   2   5       90.53      110.19      2.72 o
  -4   2   5       36.80       41.65      1.69 o
  -3   2   5     6610.67     6865.97     45.88 o
  -2   2   5    13835.07    14801.48    135.63 o
  -1   2   5      932.70      806.87      5.40 o
   0   2   5     1210.57     1263.12     16.77 o
   1   2   5     2281.64     2760.94     22.03 o
   2   2   5     4626.86     4523.23     44.69 o
   3   2   5      116.54      183.42      2.82 o
   4   2   5     1188.64     1218.68     19.19 o
   5   2   5      257.51      261.35      5.05 o
   6   2   5       35.92       33.39      2.78 o
   7   2   5      592.63      578.58     10.63 o
   8   2   5      138.60      160.05      5.28 o
   9   2   5       14.51       14.31      4.10 o
 -10   3   5       43.14       45.95      6.29 o
  -9   3   5      109.93       90.88      6.34 o
  -8   3   5      164.53      113.11      5.38 o
  -7   3   5      177.25      196.77      4.52 o
  -6   3   5      676.27      687.30      7.27 o
  -5   3   5     1651.63     1621.59     17.54 o
  -4   3   5     1975.40     2030.48     18.47 o
  -3   3   5       90.40      152.84      2.46 o
  -2   3   5      652.34      633.64      4.93 o
  -1   3   5       15.61       22.10      1.19 o
   0   3   5     1028.31      954.40     10.01 o
   1   3   5      296.01      254.73      2.17 o
   2   3   5    17792.44    18548.32    172.04 o
   3   3   5     2053.68     1763.42     19.30 o
   4   3   5     2455.97     2409.26     28.90 o
   5   3   5     1157.66     1153.02     17.97 o
   6   3   5      229.54      234.71      4.38 o
   7   3   5      152.96      154.03      4.27 o
   8   3   5      142.87      128.66      4.30 o
   9   3   5       55.71       49.47      3.88 o
 -10   4   5        3.01       -2.20      5.74 o
  -9   4   5      266.29      268.70      8.62 o
  -8   4   5      210.41      200.79      6.19 o
  -7   4   5      357.28      338.30      4.95 o
  -6   4   5      689.14      685.46      8.06 o
  -5   4   5      426.97      439.47      5.26 o
  -4   4   5     1110.77     1314.06     12.72 o
  -3   4   5     4262.06     4615.45     36.81 o
  -2   4   5     4549.91     4937.29     59.07 o
  -1   4   5    12815.20    13365.89    106.62 o
   0   4   5      325.64      369.99      4.34 o
   1   4   5     8511.43     8528.65     86.68 o
   2   4   5        5.39        2.19      1.09 o
   3   4   5      111.98      130.84      2.05 o
   4   4   5       34.02       45.69      1.75 o
   5   4   5       11.46       17.84      1.80 o
   6   4   5       50.78       45.50      2.32 o
   7   4   5      283.87      273.84      5.92 o
   8   4   5       48.06       59.06      3.29 o
   9   4   5       20.19       22.49      3.47 o
 -10   5   5        0.53        2.72      5.86 o
  -9   5   5       43.21       29.18      5.29 o
  -8   5   5       49.08       39.80      3.89 o
  -7   5   5      384.29      416.60      6.25 o
  -6   5   5       20.50       21.87      2.39 o
  -5   5   5     2326.55     2127.05     21.59 o
  -4   5   5      327.17      318.79      3.05 o
  -3   5   5     2516.97     2734.09     27.20 o
  -2   5   5     2816.06     3036.03     31.87 o
  -1   5   5      893.28      946.62      6.85 o
   0   5   5      153.53      104.43      1.88 o
   1   5   5      233.70      235.99      2.35 o
   3   5   5     6852.48     6765.87     60.78 o
   4   5   5      129.12      145.04      2.40 o
   5   5   5       21.76       22.11      1.61 o
   6   5   5      114.77      109.94      2.88 o
   7   5   5      198.86      185.47      3.72 o
   8   5   5        6.86        9.13      2.52 o
   9   5   5      139.16      146.66      4.97 o
 -10   6   5       44.84       50.17      6.27 o
  -9   6   5       73.26       70.47      5.38 o
  -8   6   5      377.68      407.79      7.49 o
  -7   6   5       30.91       26.20      2.89 o
  -6   6   5        3.24        0.24      2.24 o
  -5   6   5       21.79       16.26      1.77 o
  -4   6   5     2440.63     2488.14     22.59 o
  -3   6   5     3226.74     3210.98     23.25 o
  -2   6   5     8695.47     8913.11     76.10 o
  -1   6   5     2381.77     2251.03     14.28 o
   0   6   5     1699.20     1456.89     12.04 o
   1   6   5     3383.15     3336.17     40.20 o
   2   6   5      532.77      705.44      6.21 o
   3   6   5      374.20      392.26      4.66 o
   4   6   5     1743.30     1667.95     18.35 o
   5   6   5      797.97      808.10      9.43 o
   6   6   5     1650.02     1641.70     20.80 o
   7   6   5      376.76      351.62      7.21 o
   8   6   5      358.33      357.72      8.28 o
  -9   7   5        2.98       -0.89      4.55 o
  -8   7   5       27.10       22.95      3.99 o
  -7   7   5        5.84        0.74      2.91 o
  -6   7   5     1636.21     1672.90     19.88 o
  -5   7   5      187.52      149.96      3.00 o
  -4   7   5     8129.36     8434.98     64.02 o
  -3   7   5      452.17      489.04      7.89 o
  -2   7   5      141.33      101.72      1.93 o
  -1   7   5      692.74      728.45      6.47 o
   0   7   5      666.00      655.01      5.57 o
   1   7   5     4418.35     4318.80     37.60 o
   2   7   5     1226.03     1218.51     11.30 o
   3   7   5       35.29       26.21      1.56 o
   4   7   5      526.70      510.25      6.46 o
   5   7   5      205.60      192.58      3.22 o
   6   7   5       17.80       19.86      2.11 o
   7   7   5        9.19        6.46      2.38 o
   8   7   5       95.56       98.61      3.58 o
  -9   8   5       90.60       90.83      5.80 o
  -8   8   5      269.15      306.26      7.26 o
  -7   8   5      452.73      495.61      9.08 o
  -6   8   5        9.53       17.33      2.51 o
  -5   8   5       10.29       10.47      1.90 o
  -4   8   5        1.20        8.47      1.68 o
  -3   8   5      635.78      715.93      5.71 o
  -2   8   5      158.17      100.88      2.09 o
  -1   8   5      379.01      419.36      5.75 o
   0   8   5     2915.35     2904.72     24.24 o
   1   8   5      453.88      508.26      4.76 o
   2   8   5       12.02       24.21      1.23 o
   3   8   5        3.43       12.66      1.46 o
   4   8   5     1319.78     1198.45     11.23 o
   5   8   5       77.60       70.01      2.47 o
   6   8   5      784.64      797.70     10.34 o
   7   8   5       49.35       61.00      3.10 o
   8   8   5      294.36      305.93      5.61 o
  -9   9   5       12.40       22.46      5.30 o
  -8   9   5        8.62        8.72      4.24 o
  -7   9   5      268.68      274.45      5.52 o
  -6   9   5     1981.65     2013.72     20.33 o
  -5   9   5     2931.46     3066.78     29.44 o
  -4   9   5       15.40        7.59      1.70 o
  -3   9   5     1387.57     1230.52     14.65 o
  -2   9   5       36.59       58.68      1.92 o
  -1   9   5       79.94       89.84      2.12 o
   0   9   5      639.48      734.44      5.10 o
   1   9   5     3662.79     3108.68     27.66 o
   2   9   5      488.54      520.08      5.25 o
   3   9   5     5897.16     5950.55     58.63 o
   4   9   5      243.78      223.77      3.37 o
   5   9   5      413.40      416.31      4.58 o
   6   9   5        1.14        4.03      2.41 o
   7   9   5       52.73       48.26      3.31 o
   8   9   5        3.56        4.42      3.21 o
  -9  10   5       86.33       95.17      6.64 o
  -8  10   5       26.63       20.75      4.46 o
  -7  10   5      525.18      522.15      8.77 o
  -6  10   5      204.15      214.15      4.44 o
  -5  10   5      834.25      856.63      9.38 o
  -4  10   5       22.49       25.26      1.94 o
  -3  10   5      496.28      538.90      4.32 o
  -2  10   5      885.58      737.66      5.30 o
  -1  10   5     3397.83     3566.46     26.52 o
   0  10   5     3493.37     3394.93     25.32 o
   1  10   5      543.82      513.50      4.82 o
   2  10   5       88.21      109.54      2.46 o
   3  10   5      156.50      126.24      2.94 o
   4  10   5       26.86       27.13      2.16 o
   5  10   5      302.00      277.05      4.58 o
   6  10   5      129.15      111.12      3.64 o
   7  10   5      132.21      141.85      4.80 o
   8  10   5        0.22        4.34      3.70 o
  -9  11   5       13.62        3.19      5.62 o
  -8  11   5        0.00       -1.22      4.52 o
  -7  11   5      160.89      166.54      5.10 o
  -6  11   5       14.36       16.07      2.97 o
  -5  11   5      186.43      193.38      3.97 o
  -4  11   5     1350.58     1333.40     10.62 o
  -3  11   5      219.12      183.47      4.73 o
  -2  11   5      797.14      831.65      6.12 o
  -1  11   5        0.07        1.65      1.48 o
   0  11   5      673.33      711.49      8.47 o
   1  11   5     1242.98     1172.24     11.25 o
   2  11   5      939.16      969.59      9.28 o
   3  11   5     4184.37     4214.73     35.97 o
   4  11   5      128.23      126.43      3.19 o
   5  11   5      361.82      351.97      5.23 o
   6  11   5        1.19        1.09      2.83 o
   7  11   5        2.30        3.60      3.41 o
   8  11   5       77.73       81.96      4.81 o
  -9  12   5        0.07       -1.61      5.96 o
  -8  12   5      114.17      116.54      6.09 o
  -7  12   5        2.23        6.04      3.70 o
  -6  12   5      779.40      737.74      9.17 o
  -5  12   5      960.16      952.98      9.14 o
  -4  12   5      345.33      359.39      4.40 o
  -3  12   5      321.26      302.78      4.01 o
  -2  12   5     3474.06     3339.60     23.29 o
  -1  12   5     2516.52     2490.72     28.24 o
   0  12   5     2103.03     1875.30     17.17 o
   1  12   5       54.16       48.22      2.12 o
   2  12   5      373.83      367.27      5.13 o
   3  12   5       94.96       79.51      2.67 o
   4  12   5        5.54        2.59      2.20 o
   5  12   5      627.52      615.38      7.52 o
   6  12   5      621.20      553.14      7.25 o
   7  12   5       46.81       38.70      4.05 o
  -8  13   5       14.01       13.92      5.60 o
  -7  13   5        1.09        6.04      4.15 o
  -6  13   5      383.74      395.55      6.66 o
  -5  13   5       29.84       28.79      3.02 o
  -4  13   5      232.17      215.44      4.48 o
  -3  13   5     1406.93     1402.57     11.48 o
  -2  13   5      397.83      417.85      4.55 o
  -1  13   5      378.23      431.41      4.81 o
   0  13   5        0.65        2.96      1.68 o
   1  13   5      252.49      244.86      3.62 o
   2  13   5      579.40      618.36      5.15 o
   3  13   5       87.62      103.38      3.08 o
   4  13   5      437.68      458.25      7.06 o
   5  13   5       39.10       37.26      3.34 o
   6  13   5        0.08       -2.19      3.46 o
   7  13   5        0.43        0.30      3.93 o
  -8  14   5        0.06        3.31      6.18 o
  -7  14   5      417.41      432.70      8.58 o
  -6  14   5        7.48       10.97      3.80 o
  -5  14   5      384.10      365.27      6.45 o
  -4  14   5      176.21      196.10      4.94 o
  -3  14   5      864.10      906.58      7.36 o
  -2  14   5      361.14      386.70      5.75 o
  -1  14   5     1738.33     1705.86     12.68 o
   0  14   5        6.88        6.80      1.97 o
   1  14   5      473.61      448.31      5.05 o
   2  14   5       17.51       16.26      2.38 o
   3  14   5       86.04      105.19      3.32 o
   4  14   5      113.79      116.54      4.11 o
   5  14   5      165.89      169.20      5.12 o
   6  14   5       39.55       19.96      3.93 o
   7  14   5      325.91      319.92      7.26 o
  -8  15   5        0.59        0.02      6.96 o
  -7  15   5       75.41       63.38      5.82 o
  -6  15   5      455.97      463.68      9.71 o
  -5  15   5       71.66       65.47      4.21 o
  -4  15   5       90.72      110.33      4.66 o
  -3  15   5      917.41      851.05      9.82 o
  -2  15   5       91.31       81.95      3.78 o
  -1  15   5        0.65       -0.97      2.65 o
   0  15   5      472.80      480.90      5.44 o
   1  15   5      355.29      384.65      5.51 o
   2  15   5      884.64      840.40      7.28 o
   3  15   5      916.47      940.03      9.47 o
   4  15   5      981.71      945.54     13.10 o
   5  15   5      174.12      178.29      5.70 o
   6  15   5       36.88       29.17      4.54 o
   7  15   5        0.72        1.85      4.50 o
  -7  16   5       68.60       59.93      6.04 o
  -6  16   5      533.80      516.03     11.99 o
  -5  16   5        3.27        0.51      4.09 o
  -4  16   5      144.99      155.68      5.38 o
  -3  16   5      405.36      382.89      6.62 o
  -2  16   5       88.72       81.09      4.00 o
  -1  16   5       10.73       13.22      3.19 o
   0  16   5      518.60      476.04      6.07 o
   1  16   5       27.71       22.93      2.96 o
   2  16   5        2.88       -0.99      2.78 o
   3  16   5        5.39       -1.23      2.95 o
   4  16   5      221.24      225.43      5.88 o
   5  16   5      182.05      176.00      6.24 o
   6  16   5      248.19      271.04      7.92 o
  -7  17   5       34.54       51.29      6.14 o
  -6  17   5      163.72      189.60      7.06 o
  -5  17   5       33.54       37.28      5.16 o
  -4  17   5      570.72      572.39      8.62 o
  -3  17   5       66.87       74.40      4.47 o
  -2  17   5      338.31      335.43      6.65 o
  -1  17   5      111.55       76.61      4.18 o
   0  17   5      384.34      360.54      6.36 o
   1  17   5        2.16        5.40      3.20 o
   2  17   5     1105.11     1004.50      9.47 o
   3  17   5      147.62      130.97      4.62 o
   4  17   5      587.71      550.69      8.38 o
   5  17   5      115.94      127.44      5.61 o
   6  17   5        5.85        6.30      4.80 o
  -6  18   5       20.25       19.81      5.18 o
  -5  18   5        3.89        1.15      4.92 o
  -4  18   5       20.56       19.28      4.35 o
  -3  18   5      100.81      109.94      5.24 o
  -2  18   5       17.87       12.89      3.85 o
  -1  18   5      755.09      797.65      8.46 o
   0  18   5       16.35       23.14      3.66 o
   1  18   5      972.84      978.08     11.91 o
   2  18   5       15.49       13.12      3.78 o
   3  18   5       26.57       18.60      3.98 o
   4  18   5        0.29       -0.71      4.19 o
   5  18   5      434.90      412.90      8.36 o
  -6  19   5        0.20       -0.95      5.09 o
  -5  19   5      358.95      378.73     11.40 o
  -4  19   5        6.76        2.54      4.65 o
  -3  19   5      191.78      190.95      6.21 o
  -2  19   5      299.50      262.26      6.91 o
  -1  19   5      102.73      102.84      5.02 o
   0  19   5        0.04        5.30      4.09 o
   1  19   5      289.44      241.99      7.25 o
   2  19   5        1.53       -1.51      4.21 o
   3  19   5      267.01      276.53      7.00 o
   4  19   5        1.36        0.62      4.52 o
   5  19   5       21.43       36.19      5.18 o
  -5  20   5        2.43        2.22      5.40 o
  -4  20   5      118.17      146.19      7.14 o
  -3  20   5       45.99       46.18      5.04 o
  -2  20   5       40.56       52.03      5.34 o
  -1  20   5      478.93      508.90      8.62 o
   0  20   5      831.35      849.05     11.36 o
   1  20   5       12.51       12.84      4.60 o
   2  20   5       67.41       62.76      5.39 o
   3  20   5        0.07       -3.33      4.31 o
   4  20   5       22.35       20.76      5.29 o
  -5  21   5        5.87        3.20      5.61 o
  -4  21   5      296.30      271.44      9.94 o
  -3  21   5        0.96       -1.18      4.71 o
  -2  21   5        0.87        2.94      4.97 o
  -1  21   5        6.65       10.69      4.82 o
   0  21   5        0.82        0.25      4.43 o
   1  21   5      102.31      106.94      6.03 o
   2  21   5      267.46      273.30      8.23 o
   3  21   5        2.32        1.98      4.65 o
   4  21   5      150.00      170.18      7.45 o
  -4  22   5        2.59        3.50      5.76 o
  -3  22   5        1.06       11.76      5.38 o
  -2  22   5      246.04      232.42      8.12 o
  -1  22   5        2.01        3.87      5.36 o
   0  22   5      125.34      118.26      7.03 o
   1  22   5       27.57       35.73      5.42 o
   2  22   5       11.11       16.63      5.29 o
   3  22   5       23.21       35.43      5.34 o
  -3  23   5      179.98      196.09      8.78 o
  -2  23   5       63.03       62.19      6.57 o
  -1  23   5        0.50        2.15      5.62 o
   0  23   5        1.56        2.44      5.63 o
   1  23   5      155.47      191.22      7.95 o
   2  23   5       19.37       31.41      5.42 o
 -10   0   6      181.90      185.62     11.59 o
  -8   0   6      625.64      609.98     15.76 o
  -6   0   6     1261.85     1288.35     18.50 o
  -4   0   6      696.33      774.42      8.78 o
  -2   0   6     2808.18     3059.81     24.18 o
   0   0   6      382.63      507.44      3.63 o
   2   0   6     4148.74     3992.96     61.25 o
   4   0   6     4738.15     4614.48    118.80 o
   6   0   6     1416.21     1468.66     38.84 o
   8   0   6      164.33      152.03      8.67 o
 -10   1   6        0.35        0.04      5.86 o
  -9   1   6       53.00       50.26      5.97 o
  -8   1   6      347.51      324.98      7.43 o
  -7   1   6        7.33        5.62      2.62 o
  -6   1   6      439.85      373.10      4.57 o
  -5   1   6     1517.47     1505.31     12.79 o
  -4   1   6      686.31      746.91      6.76 o
  -3   1   6        0.56       -2.13      1.06 o
  -2   1   6     4234.52     4524.67     32.27 o
  -1   1   6      663.25      688.84      3.98 o
   0   1   6     8084.39     7541.46     83.05 o
   1   1   6    12045.18    12848.87    101.48 o
   2   1   6     8056.34     8347.24     91.70 o
   3   1   6      840.95      796.44      9.60 o
   4   1   6        1.41        4.17      1.65 o
   5   1   6        3.16        0.72      2.80 o
   6   1   6       13.55       32.69      4.29 o
   7   1   6        7.03       11.61      5.32 o
   8   1   6      397.80      410.92      9.68 o
   9   1   6       62.78       63.79      5.76 o
 -10   2   6        4.32        3.21      5.90 o
  -9   2   6      230.66      245.64      8.64 o
  -8   2   6        3.78       -0.78      3.33 o
  -7   2   6       76.23       82.63      3.42 o
  -6   2   6      803.39      867.02      9.26 o
  -5   2   6      167.79      179.31      3.13 o
  -4   2   6      605.47      549.45      4.76 o
  -3   2   6     3216.41     3185.64     26.29 o
  -2   2   6      396.88      421.50      6.00 o
  -1   2   6      739.97      696.32      3.94 o
   0   2   6     1323.69     1515.51     13.15 o
   1   2   6      507.82      646.00      5.69 o
   2   2   6      445.58      468.28      5.47 o
   3   2   6     2241.02     2162.30     23.87 o
   4   2   6      480.78      424.25      7.44 o
   5   2   6     1554.58     1567.00     26.54 o
   6   2   6       77.76       69.33      3.88 o
   7   2   6      516.10      496.46     15.51 o
   8   2   6        3.81        0.64      4.18 o
   9   2   6       10.29        5.66      4.92 o
 -10   3   6        1.28       -2.38      5.71 o
  -9   3   6       59.64       59.98      6.14 o
  -8   3   6       66.09       72.72      4.16 o
  -7   3   6      300.13      292.69      5.10 o
  -6   3   6      391.49      412.04      5.20 o
  -5   3   6     2695.06     2680.02     22.11 o
  -4   3   6     4150.13     4282.14     38.53 o
  -3   3   6     1605.56     1414.50     14.14 o
  -2   3   6       48.16       42.73      1.61 o
  -1   3   6      297.15      381.27      3.33 o
   0   3   6       65.91      107.55      1.73 o
   1   3   6     2592.33     2428.09     18.62 o
   2   3   6     2900.07     3124.25     31.11 o
   3   3   6     4371.81     4433.05     46.29 o
   4   3   6       58.43       38.45      1.67 o
   5   3   6       53.66       40.96      2.23 o
   6   3   6        9.70       16.17      2.52 o
   7   3   6      551.86      554.33     11.49 o
   8   3   6      123.14      124.59      4.97 o
 -10   4   6      104.24      104.74      7.44 o
  -9   4   6        7.45       11.49      5.52 o
  -8   4   6       41.85       36.28      3.83 o
  -7   4   6        0.40       -0.40      2.65 o
  -6   4   6      100.94      108.67      3.24 o
  -5   4   6      309.06      341.49      3.88 o
  -4   4   6       19.56       10.93      1.73 o
  -3   4   6    12956.44    14669.40    115.94 o
  -2   4   6     8504.46     8556.50     57.70 o
  -1   4   6       66.52       56.46      1.51 o
   0   4   6     1706.40     1842.72     16.41 o
   1   4   6       27.86       48.86      1.26 o
   2   4   6      274.36      327.56      2.92 o
   3   4   6     1978.28     2055.22     17.69 o
   4   4   6     3116.52     3128.73     40.41 o
   5   4   6       11.52        9.85      1.83 o
   6   4   6      229.39      243.63      5.08 o
   7   4   6       69.45       62.60      3.46 o
   8   4   6       24.74       23.38      2.97 o
 -10   5   6       28.10       25.53      6.42 o
  -9   5   6       19.38       14.92      5.13 o
  -8   5   6       57.56       52.20      4.10 o
  -7   5   6       57.43       66.83      3.44 o
  -6   5   6     1153.38     1217.56     15.58 o
  -5   5   6      114.27      131.75      2.84 o
  -4   5   6       23.71       44.54      2.06 o
  -3   5   6      276.08      152.09      7.28 o
  -2   5   6      277.37      259.72      2.94 o
  -1   5   6     1496.14     1475.54      8.99 o
   0   5   6      851.12      872.37      7.36 o
   1   5   6       15.58       14.65      1.09 o
   2   5   6     7550.12     7842.25     72.42 o
   3   5   6      100.72      160.97      2.42 o
   4   5   6      413.56      300.03      3.80 o
   5   5   6      165.14      147.57      2.70 o
   6   5   6      343.18      306.35      4.12 o
   7   5   6      151.89      131.78      3.77 o
   8   5   6      371.04      357.22      8.72 o
  -9   6   6      118.72      116.08      6.22 o
  -8   6   6      294.70      266.64      5.97 o
  -7   6   6      306.71      300.79      5.41 o
  -6   6   6      559.35      553.15      7.17 o
  -5   6   6      103.09       99.81      2.60 o
  -4   6   6     8212.72     8319.68     61.40 o
  -3   6   6     2750.35     2795.69     25.00 o
  -2   6   6     2416.03     2471.19     19.78 o
  -1   6   6     4566.59     4414.06     35.31 o
   0   6   6     3317.35     3401.23     32.11 o
   1   6   6     2221.49     2079.91     21.56 o
   2   6   6       12.70       12.56      1.23 o
   3   6   6     2026.24     2176.36     19.09 o
   4   6   6      388.68      410.45      4.39 o
   5   6   6      335.91      309.24      3.71 o
   6   6   6       18.34       23.99      2.21 o
   7   6   6      146.12      167.80      3.95 o
   8   6   6       27.55       25.62      3.29 o
  -9   7   6       21.13       19.09      5.08 o
  -8   7   6      367.60      389.07      6.72 o
  -7   7   6      490.88      531.89      7.04 o
  -6   7   6      282.11      246.43      4.82 o
  -5   7   6      719.46      704.42      6.81 o
  -4   7   6      673.07      791.52      8.15 o
  -3   7   6     1659.29     1609.35     11.51 o
  -2   7   6     1365.88     1340.07      9.46 o
  -1   7   6      428.13      330.86      3.24 o
   0   7   6      286.72      239.35      2.68 o
   1   7   6      995.73      826.27     10.29 o
   2   7   6       56.33       44.21      1.57 o
   3   7   6     1590.47     1588.41     15.29 o
   4   7   6       47.11       60.69      1.97 o
   5   7   6      199.65      215.74      3.49 o
   6   7   6       10.13        8.39      2.13 o
   7   7   6      984.64      999.43     13.30 o
   8   7   6        9.92        6.93      2.78 o
  -9   8   6      243.63      265.19      7.93 o
  -8   8   6      396.55      445.38      8.73 o
  -7   8   6      267.70      275.75      5.84 o
  -6   8   6       82.90       88.39      3.46 o
  -5   8   6        7.98       18.78      2.01 o
  -4   8   6     1674.83     1911.60     16.07 o
  -3   8   6     1603.25     1630.91     11.61 o
  -2   8   6      505.36      588.96      4.59 o
  -1   8   6     2882.14     3020.20     24.61 o
   0   8   6      673.55      947.59      8.30 o
   1   8   6      425.76      378.45      3.15 o
   2   8   6      236.16      214.37      2.94 o
   3   8   6      549.74      581.48      5.29 o
   4   8   6      935.76      970.94     10.99 o
   5   8   6      165.84      151.92      3.36 o
   6   8   6      293.40      283.61      4.41 o
   7   8   6       56.07       75.85      3.18 o
   8   8   6       28.99       32.35      3.25 o
  -9   9   6       10.16       11.43      5.28 o
  -8   9   6      159.14      156.03      5.68 o
  -7   9   6      295.63      334.01      6.20 o
  -6   9   6      239.91      248.96      4.86 o
  -5   9   6        1.69        3.13      1.99 o
  -4   9   6     1649.06     1522.63     25.54 o
  -3   9   6       84.47       64.22      2.08 o
  -2   9   6      307.83      233.55      3.17 o
  -1   9   6      282.32      315.34      3.33 o
   0   9   6     5068.57     5230.62     37.35 o
   1   9   6        1.05        3.48      1.26 o
   2   9   6     2690.62     2510.19     24.71 o
   3   9   6      314.51      303.08      3.17 o
   4   9   6      237.54      261.22      3.59 o
   5   9   6        9.78        9.81      2.33 o
   6   9   6      156.78      151.25      4.04 o
   7   9   6        2.77        3.17      2.91 o
   8   9   6      320.22      363.10      7.92 o
  -9  10   6       45.65       39.86      5.80 o
  -8  10   6        3.86        5.31      4.10 o
  -7  10   6      549.11      516.66      8.96 o
  -6  10   6      159.22      145.71      3.99 o
  -5  10   6      343.11      326.59      4.30 o
  -4  10   6     1640.32     1749.13     11.88 o
  -3  10   6       92.09       92.60      2.40 o
  -2  10   6     1311.66     1360.26     11.68 o
  -1  10   6     1231.64     1104.58     13.46 o
   0  10   6        1.61        2.50      1.50 o
   1  10   6      234.24      243.65      2.97 o
   2  10   6     3144.78     3097.72     35.74 o
   3  10   6       59.83       50.55      2.20 o
   4  10   6     2171.26     2228.94     19.72 o
   5  10   6      424.12      405.78      5.08 o
   6  10   6      621.75      566.05      6.54 o
   7  10   6       16.66       13.21      3.21 o
   8  10   6        6.23       11.07      3.84 o
  -9  11   6        7.23       -0.50      6.38 o
  -8  11   6       90.57       71.17      5.18 o
  -7  11   6      304.50      324.93      6.45 o
  -6  11   6      516.27      479.43      6.34 o
  -5  11   6      109.31      110.26      3.29 o
  -4  11   6      806.41      780.20      5.41 o
  -3  11   6      366.01      356.00      4.67 o
  -2  11   6       42.54       68.23      2.42 o
  -1  11   6     1479.87     1462.06     11.49 o
   0  11   6      323.93      322.52      3.46 o
   1  11   6     3408.54     3382.44     28.36 o
   2  11   6     2275.91     2298.35     24.95 o
   3  11   6      662.95      738.23      7.11 o
   4  11   6       73.61       91.11      3.13 o
   5  11   6        0.13        0.87      2.72 o
   6  11   6        0.38        0.34      2.87 o
   7  11   6       51.03       39.86      3.85 o
  -8  12   6        0.36       -4.09      4.44 o
  -7  12   6       67.90       65.67      4.62 o
  -6  12   6      102.35      108.55      4.38 o
  -5  12   6       27.84       26.09      2.79 o
  -4  12   6        8.47       13.78      2.40 o
  -3  12   6     2339.21     2424.21     14.68 o
  -2  12   6      449.59      448.09      4.42 o
  -1  12   6     1139.26     1205.49      9.27 o
   0  12   6      812.95      918.48      8.30 o
   1  12   6       13.77       20.20      1.98 o
   2  12   6      895.05      903.32      8.09 o
   3  12   6      694.46      700.61      7.15 o
   4  12   6      256.19      231.20      4.79 o
   5  12   6      284.92      294.83      5.56 o
   6  12   6       12.64       20.33      3.41 o
   7  12   6       95.88       97.67      4.98 o
  -8  13   6       57.16       72.46      6.02 o
  -7  13   6      386.26      391.37      9.80 o
  -6  13   6      752.31      785.50     11.96 o
  -5  13   6      156.16      141.22      4.49 o
  -4  13   6       31.76       28.85      3.21 o
  -3  13   6       10.80       16.87      2.68 o
  -2  13   6      309.11      317.05      4.42 o
  -1  13   6      395.70      390.81      4.68 o
   0  13   6     1677.12     1726.18     14.89 o
   1  13   6     1398.17     1354.92     11.16 o
   2  13   6      681.77      622.68      5.90 o
   3  13   6       41.83       59.41      2.70 o
   4  13   6       34.22       57.44      3.13 o
   5  13   6       44.94       44.48      3.61 o
   6  13   6       61.11       54.83      4.20 o
   7  13   6       53.63       39.33      4.55 o
  -8  14   6      117.19      121.89      7.38 o
  -7  14   6        2.87        4.38      5.19 o
  -6  14   6        7.97        6.83      3.94 o
  -5  14   6        7.88        7.98      3.75 o
  -4  14   6      317.04      283.22      6.28 o
  -3  14   6      535.09      555.63      6.78 o
  -2  14   6     1540.77     1469.48     15.11 o
  -1  14   6        0.81        1.52      2.52 o
   0  14   6     1306.50     1359.52      9.91 o
   1  14   6       74.87       94.57      3.10 o
   2  14   6      511.55      488.97      5.28 o
   3  14   6      127.03      131.75      3.61 o
   4  14   6       11.02        2.12      2.98 o
   5  14   6       34.40       25.38      3.60 o
   6  14   6      333.98      355.65      7.10 o
   7  14   6        2.35        2.29      4.30 o
  -8  15   6       41.86       41.37      6.54 o
  -7  15   6      108.39      115.93      6.84 o
  -6  15   6      200.26      211.02      7.11 o
  -5  15   6      436.88      446.84      7.72 o
  -4  15   6      153.18      156.34      5.05 o
  -3  15   6      463.53      523.32      7.20 o
  -2  15   6      233.34      227.13      5.21 o
  -1  15   6      142.20       82.49      3.75 o
   0  15   6     1021.52     1047.53      8.21 o
   1  15   6      396.00      367.81      5.39 o
   2  15   6      487.20      443.38      5.53 o
   3  15   6       67.06       77.23      3.36 o
   4  15   6       17.27       14.69      3.26 o
   5  15   6       28.05       44.25      4.31 o
   6  15   6      204.60      208.11      6.65 o
  -7  16   6        3.11        2.92      5.37 o
  -6  16   6        4.51        5.51      4.71 o
  -5  16   6      144.51      167.61      6.01 o
  -4  16   6      317.26      271.84      6.81 o
  -3  16   6      861.80      919.97      9.02 o
  -2  16   6      180.44      170.74      4.95 o
  -1  16   6       56.82       56.94      3.86 o
   0  16   6       73.47       63.03      3.47 o
   1  16   6      244.98      288.59      5.50 o
   2  16   6        1.05        1.09      2.80 o
   3  16   6      630.28      642.47      7.25 o
   4  16   6       78.89       73.01      4.37 o
   5  16   6      579.59      583.15      8.88 o
   6  16   6        3.29        9.00      4.47 o
  -7  17   6      216.18      208.62      8.18 o
  -6  17   6       42.45       44.90      5.43 o
  -5  17   6      527.92      525.97     12.21 o
  -4  17   6       39.72       31.82      4.24 o
  -3  17   6      207.99      244.69      6.59 o
  -2  17   6       27.88       34.99      3.87 o
  -1  17   6       29.90       21.57      3.58 o
   0  17   6      126.96      134.79      4.89 o
   1  17   6      675.73      638.83      9.14 o
   2  17   6       78.30       76.22      4.00 o
   3  17   6      367.58      389.05      7.44 o
   4  17   6      171.77      201.31      6.25 o
   5  17   6        0.25        6.95      4.78 o
   6  17   6        9.38        7.45      5.08 o
  -6  18   6        6.86       14.00      5.19 o
  -5  18   6      180.83      193.79      7.46 o
  -4  18   6      156.67      154.09      6.09 o
  -3  18   6       92.22       91.61      4.98 o
  -2  18   6       68.02       94.29      4.86 o
  -1  18   6      254.33      246.75      6.19 o
   0  18   6      395.31      440.73      7.47 o
   1  18   6      156.90      150.60      5.52 o
   2  18   6       54.40       48.40      3.98 o
   3  18   6      282.21      295.22      6.89 o
   4  18   6      214.52      197.25      6.90 o
   5  18   6       23.23       17.30      5.50 o
  -6  19   6      190.08      203.18      7.74 o
  -5  19   6       41.42       43.00      5.86 o
  -4  19   6       41.40       52.89      5.23 o
  -3  19   6        0.09       -4.78      4.21 o
  -2  19   6      221.10      253.60      7.14 o
  -1  19   6       30.45       41.23      4.51 o
   0  19   6      378.24      411.71      7.97 o
   1  19   6       30.23       36.81      4.84 o
   2  19   6      278.11      280.11      7.11 o
   3  19   6        0.66        0.96      3.97 o
   4  19   6       25.24       20.91      4.95 o
   5  19   6       49.49       61.79      6.33 o
  -5  20   6       75.41       72.73      6.41 o
  -4  20   6      323.98      349.62      9.06 o
  -3  20   6       64.64       72.82      5.82 o
  -2  20   6      694.80      698.85     10.45 o
  -1  20   6      444.27      429.93      8.60 o
   0  20   6      259.97      255.32      7.39 o
   1  20   6       86.51       90.02      5.65 o
   2  20   6       15.35       12.21      4.46 o
   3  20   6        7.64        1.93      4.52 o
   4  20   6        8.44        3.28      5.02 o
  -5  21   6       85.35       84.26      7.17 o
  -4  21   6      104.68      119.39      7.25 o
  -3  21   6       10.51        7.80      5.16 o
  -2  21   6        0.18        9.85      5.14 o
  -1  21   6      261.45      262.86      7.99 o
   0  21   6        3.75        3.31      4.77 o
   1  21   6      178.98      171.19      6.60 o
   2  21   6        7.69        2.28      4.60 o
   3  21   6       40.53       39.15      5.30 o
  -4  22   6      259.66      250.42     10.14 o
  -3  22   6      312.64      307.13      9.14 o
  -2  22   6      104.21      101.40      6.58 o
  -1  22   6      186.56      198.81      7.96 o
   0  22   6        0.29       -2.84      5.12 o
   1  22   6        6.79        2.78      4.99 o
   2  22   6       58.51       74.91      5.78 o
  -2  23   6       18.83       24.36      6.14 o
  -1  23   6       14.80       18.00      5.98 o
   0  23   6      111.31      134.30      7.68 o
   1  23   6       43.41       44.06      5.72 o
  -9   0   7        0.96       -4.38      7.71 o
  -7   0   7        8.58        6.35      4.18 o
  -5   0   7     3838.81     3835.63     48.65 o
  -3   0   7     2250.46     2606.75     27.38 o
  -1   0   7       69.70      107.12      2.67 o
   1   0   7    29726.58    31413.58    359.66 o
   3   0   7     3798.56     3572.48     67.36 o
   5   0   7       94.97      125.62      5.90 o
   7   0   7       51.53       47.21      8.50 o
 -10   1   7        0.16       -2.73      5.92 o
  -9   1   7      620.23      577.87     11.14 o
  -8   1   7      412.91      443.08      7.40 o
  -7   1   7      429.67      415.94      5.88 o
  -6   1   7      442.87      413.96      5.09 o
  -5   1   7      341.37      353.69      3.88 o
  -4   1   7       55.48       56.21      2.03 o
  -3   1   7      222.97      292.10      2.96 o
  -2   1   7       74.23       84.54      1.85 o
  -1   1   7       69.36       85.46      1.79 o
   0   1   7     1528.48     1374.39      9.56 o
   1   1   7     4025.26     3870.91     31.79 o
   2   1   7        1.16        8.71      1.14 o
   3   1   7      129.41      127.27      2.35 o
   4   1   7      419.09      478.34      5.68 o
   5   1   7      312.55      276.52      7.14 o
   6   1   7      101.95      102.91      5.49 o
   7   1   7      414.14      432.26     12.93 o
   8   1   7       43.74       43.72      4.26 o
 -10   2   7       69.64       81.72      7.15 o
  -9   2   7       37.26       32.46      5.96 o
  -8   2   7        3.02       -3.82      3.28 o
  -7   2   7       42.69       31.24      3.19 o
  -6   2   7      410.26      412.23      6.09 o
  -5   2   7      578.61      624.88      5.38 o
  -4   2   7     6512.26     6610.06     64.55 o
  -3   2   7     3406.61     3981.18     35.38 o
  -2   2   7     3326.62     3163.81     23.12 o
  -1   2   7     3342.00     3268.77     17.50 o
   0   2   7       20.13       40.87      1.19 o
   1   2   7      357.37      607.95      5.96 o
   2   2   7     3752.36     3964.16     34.91 o
   3   2   7      124.59       95.14      2.20 o
   4   2   7     2626.34     2642.68     30.59 o
   5   2   7       68.45       83.31      3.15 o
   6   2   7       13.78       15.47      5.09 o
   7   2   7       84.73       78.78      4.27 o
   8   2   7        7.58        7.67      4.09 o
 -10   3   7       75.13       78.18      7.19 o
  -9   3   7      230.66      220.89      8.54 o
  -8   3   7      436.48      478.34     10.73 o
  -7   3   7       55.43       57.72      3.47 o
  -6   3   7      307.12      269.51      4.58 o
  -5   3   7       75.43       52.47      2.35 o
  -4   3   7       18.54        6.36      1.76 o
  -3   3   7      309.98      216.24      3.13 o
  -2   3   7     4127.38     4280.24     29.12 o
  -1   3   7     1032.95      900.82      6.99 o
   0   3   7      664.67      638.11      5.41 o
   1   3   7     1487.47     1534.43     12.99 o
   2   3   7      174.75      181.37      2.58 o
   3   3   7      243.77      254.13      3.53 o
   4   3   7     1620.23     1682.56     15.63 o
   5   3   7       97.48      114.18      3.21 o
   6   3   7     1866.14     1817.33     35.66 o
   7   3   7       76.14       67.26      4.50 o
   8   3   7      243.17      247.42      8.20 o
 -10   4   7       22.21       22.90      6.57 o
  -9   4   7       93.70       92.60      6.07 o
  -8   4   7       30.51       35.71      4.19 o
  -7   4   7      165.76      140.89      4.36 o
  -6   4   7      272.34      263.84      4.57 o
  -5   4   7     2490.01     2592.72     22.79 o
  -4   4   7      786.78      774.12      5.69 o
  -3   4   7     5542.72     5496.47     39.83 o
  -2   4   7     3881.17     3710.17     24.79 o
  -1   4   7      545.72      493.09      3.64 o
   0   4   7     2406.18     2313.69     21.86 o
   1   4   7       61.10       72.93      1.56 o
   2   4   7     1417.53     1288.52     11.72 o
   3   4   7     2491.23     2552.81     23.71 o
   4   4   7      605.59      565.48      6.95 o
   5   4   7      167.41      158.83      3.29 o
   6   4   7      449.55      443.91     10.20 o
   7   4   7        7.40        7.24      3.27 o
   8   4   7        7.72       11.10      2.81 o
 -10   5   7       43.72       40.79      6.30 o
  -9   5   7       68.93       69.24      5.18 o
  -8   5   7      159.15      136.93      5.44 o
  -7   5   7      719.39      721.22      9.85 o
  -6   5   7        2.31        1.69      2.50 o
  -5   5   7      546.09      616.92      6.09 o
  -4   5   7      141.50      159.30      3.79 o
  -3   5   7     6444.53     6630.15     55.56 o
  -2   5   7      112.76      168.34      2.80 o
  -1   5   7     4782.88     4498.18     26.89 o
   0   5   7      753.01      646.74      7.31 o
   1   5   7     5719.75     5935.50     62.04 o
   2   5   7      203.93      146.01      2.46 o
   3   5   7       17.00       18.24      1.47 o
   4   5   7      438.80      469.33      5.07 o
   5   5   7      469.33      493.54      6.44 o
   6   5   7      152.26      136.49      3.20 o
   7   5   7      989.12      936.05     17.32 o
   8   5   7       60.81       55.95      3.23 o
  -9   6   7       17.88       17.18      4.44 o
  -8   6   7        5.90       -2.16      3.59 o
  -7   6   7        0.48        0.91      3.00 o
  -6   6   7     1193.10     1177.05     15.87 o
  -5   6   7      132.29      146.28      3.16 o
  -4   6   7     1122.32     1165.45     11.88 o
  -3   6   7     1232.42     1237.98      9.28 o
  -2   6   7     2670.89     3293.22     22.29 o
  -1   6   7       11.75        9.57      1.35 o
   0   6   7     1208.30     1125.36      9.38 o
   1   6   7      212.46      220.71      2.67 o
   2   6   7     2994.90     3156.14     27.81 o
   3   6   7     1006.41     1174.21     10.17 o
   4   6   7      179.01      218.18      3.70 o
   5   6   7       35.36       27.95      2.15 o
   6   6   7       69.81       76.33      2.60 o
   7   6   7       41.34       35.56      2.87 o
   8   6   7       92.50       73.16      3.75 o
  -9   7   7        5.04        2.23      4.54 o
  -8   7   7      280.67      268.53      6.50 o
  -7   7   7        2.59        0.20      3.19 o
  -6   7   7     4005.47     3986.06     51.98 o
  -5   7   7      223.81      214.48      3.81 o
  -4   7   7      252.06      288.24      5.26 o
  -3   7   7       33.54       51.61      1.94 o
  -2   7   7     5246.32     5781.61     37.89 o
  -1   7   7      717.88      584.04      4.98 o
   0   7   7     6177.22     5815.23     49.54 o
   1   7   7      101.19       82.46      1.89 o
   2   7   7     4187.51     4028.46     36.90 o
   3   7   7      499.09      498.69      4.88 o
   4   7   7       48.52       52.20      2.05 o
   5   7   7       11.30       11.39      2.05 o
   6   7   7      624.43      626.15     10.80 o
   7   7   7        3.25        5.20      2.61 o
   8   7   7      392.85      380.78      8.30 o
  -9   8   7       14.77       14.58      4.77 o
  -8   8   7       19.11       24.74      4.07 o
  -7   8   7        0.11       -1.42      3.25 o
  -6   8   7       16.24       19.07      2.89 o
  -5   8   7     1506.22     1475.92     12.72 o
  -4   8   7      620.81      586.96      5.25 o
  -3   8   7      579.88      477.38      4.56 o
  -2   8   7       21.15       12.98      1.57 o
  -1   8   7      586.75      430.54      5.72 o
   0   8   7      404.83      367.04      3.47 o
   1   8   7      247.93      279.81      3.25 o
   2   8   7     1353.80     1347.70     13.47 o
   3   8   7      829.24      666.26      6.91 o
   4   8   7      301.25      328.66      4.06 o
   5   8   7      625.43      659.46      8.71 o
   6   8   7        3.85        4.89      2.47 o
   7   8   7        3.57        3.39      2.64 o
   8   8   7       71.14       66.99      3.54 o
  -9   9   7      108.21      106.74      6.62 o
  -8   9   7      170.16      171.02      5.56 o
  -7   9   7      435.13      458.54      7.82 o
  -6   9   7      424.00      409.37      5.88 o
  -5   9   7      117.59      138.26      3.45 o
  -4   9   7       39.07       23.97      1.76 o
  -3   9   7      536.58      510.60      4.56 o
  -2   9   7        2.33        3.64      1.53 o
  -1   9   7     3992.37     4160.65     37.57 o
   0   9   7      179.31      226.85      2.99 o
   1   9   7      618.56      558.64      5.34 o
   2   9   7     1339.56     1344.63     11.37 o
   3   9   7      389.35      372.92      4.86 o
   4   9   7      195.93      189.17      3.39 o
   5   9   7      980.17     1011.80     12.50 o
   6   9   7       68.23       64.13      3.24 o
   7   9   7      310.90      310.19      7.06 o
   8   9   7       26.54       32.41      3.81 o
  -9  10   7        8.82       12.91      5.41 o
  -8  10   7        3.14        1.25      4.21 o
  -7  10   7       42.15       40.85      4.25 o
  -6  10   7       11.10       11.23      3.25 o
  -5  10   7     1098.11     1116.59     10.39 o
  -4  10   7      305.85      324.79      4.49 o
  -3  10   7     2679.70     2528.76     20.87 o
  -2  10   7     1322.98     1436.43     10.96 o
  -1  10   7     1589.28     1435.44      9.76 o
   0  10   7       47.92       42.32      1.87 o
   1  10   7     1148.09     1186.21     11.89 o
   2  10   7      635.32      624.87      6.18 o
   3  10   7     1206.03     1105.78     11.94 o
   4  10   7      283.98      278.94      4.29 o
   5  10   7      765.84      762.72     10.23 o
   6  10   7        5.65        5.73      2.86 o
   7  10   7       33.21       29.33      3.41 o
  -9  11   7        0.33        1.54      5.75 o
  -8  11   7      182.39      174.17      6.51 o
  -7  11   7      102.95      109.50      5.06 o
  -6  11   7       40.04       38.41      3.47 o
  -5  11   7      141.27      146.65      3.91 o
  -4  11   7       90.81       97.58      3.15 o
  -3  11   7      226.04      235.13      4.64 o
  -2  11   7      403.58      404.54      4.25 o
  -1  11   7      639.78      683.70      8.40 o
   0  11   7     2645.25     2693.98     20.13 o
   1  11   7      109.93      129.94      2.86 o
   2  11   7      967.59      912.44      7.59 o
   3  11   7      332.49      313.66      4.30 o
   4  11   7      535.79      522.83      5.56 o
   5  11   7      121.97      133.46      4.07 o
   6  11   7      294.73      280.17      5.50 o
   7  11   7       52.66       55.89      3.98 o
  -8  12   7       15.15       18.65      5.51 o
  -7  12   7        1.52        6.99      4.58 o
  -6  12   7      102.96      128.63      5.24 o
  -5  12   7       83.34       91.26      3.99 o
  -4  12   7     1222.65     1260.79     12.33 o
  -3  12   7       32.16       29.67      3.00 o
  -2  12   7      446.80      440.49      4.39 o
  -1  12   7       23.21       27.57      2.10 o
   0  12   7       90.49      105.12      2.64 o
   1  12   7       87.78       65.70      2.43 o
   2  12   7     3939.08     3941.43     35.03 o
   3  12   7      225.64      214.70      4.46 o
   4  12   7       25.90       29.49      3.20 o
   5  12   7        1.32        2.60      3.03 o
   6  12   7       26.18       24.88      3.46 o
   7  12   7       53.31       54.77      4.39 o
  -8  13   7      112.83      103.90      7.20 o
  -7  13   7      414.03      462.82      9.34 o
  -6  13   7      243.63      233.06      6.72 o
  -5  13   7      101.05       94.60      4.28 o
  -4  13   7        7.11        0.32      3.17 o
  -3  13   7       43.72       40.79      3.37 o
  -2  13   7      106.30      111.43      3.27 o
  -1  13   7      148.98      134.05      3.16 o
   0  13   7     1079.63     1161.63      7.81 o
   1  13   7     1857.66     1876.04     14.54 o
   2  13   7        1.72        1.83      2.26 o
   3  13   7        0.72        1.40      2.60 o
   4  13   7      137.57      144.86      4.50 o
   5  13   7      192.91      195.20      5.46 o
   6  13   7      168.82      176.04      5.44 o
   7  13   7      148.00      140.97      5.49 o
  -8  14   7        0.12        0.77      6.05 o
  -7  14   7        0.82       -1.55      5.01 o
  -6  14   7       72.00       70.18      4.83 o
  -5  14   7      302.75      321.82      6.56 o
  -4  14   7       28.61       27.57      3.62 o
  -3  14   7      460.64      434.94      6.47 o
  -2  14   7       19.07       14.95      2.95 o
  -1  14   7       38.31       43.60      3.05 o
   0  14   7      167.19      167.61      3.94 o
   1  14   7     2028.55     1898.22     21.66 o
   2  14   7        6.08        5.55      2.60 o
   3  14   7     1457.05     1365.82     16.19 o
   4  14   7       11.50       16.93      3.43 o
   5  14   7       79.00       78.40      4.29 o
   6  14   7       16.31       22.51      3.90 o
  -7  15   7      197.91      216.81      8.40 o
  -6  15   7      106.30      119.01      5.49 o
  -5  15   7       44.96       35.84      4.31 o
  -4  15   7        1.27       -1.52      3.54 o
  -3  15   7        4.01        2.39      3.41 o
  -2  15   7      261.05      247.51      5.75 o
  -1  15   7      831.55      782.04      7.88 o
   0  15   7      315.76      265.88      5.13 o
   1  15   7      812.21      769.38      6.94 o
   2  15   7      546.52      482.36      5.70 o
   3  15   7      122.34      130.01      4.04 o
   4  15   7        2.88        6.00      3.28 o
   5  15   7       63.11       66.18      4.53 o
   6  15   7       59.52       40.55      4.66 o
  -7  16   7       21.02       21.02      5.98 o
  -6  16   7      150.35      139.99      6.52 o
  -5  16   7       23.03       18.80      4.39 o
  -4  16   7     1168.25     1136.06     13.53 o
  -3  16   7       26.73       25.51      3.88 o
  -2  16   7      455.71      493.55      7.17 o
  -1  16   7        4.37       -2.11      3.37 o
   0  16   7       38.46       34.60      3.31 o
   1  16   7      120.87      108.36      4.02 o
   2  16   7     1179.89     1224.05      9.58 o
   3  16   7        5.17        9.53      3.09 o
   4  16   7      951.59     1036.70     12.06 o
   5  16   7       20.96       16.20      4.40 o
   6  16   7      115.88      122.37      6.13 o
  -7  17   7       24.55       22.73      6.15 o
  -6  17   7       17.46       20.29      5.23 o
  -5  17   7       31.55       30.35      5.06 o
  -4  17   7      162.64      160.59      6.01 o
  -3  17   7       33.11       34.86      4.25 o
  -2  17   7      203.93      230.99      6.17 o
  -1  17   7      240.44      258.78      5.95 o
   0  17   7      701.93      692.09      7.95 o
   1  17   7        8.12        5.35      3.26 o
   2  17   7      134.25      127.36      4.47 o
   3  17   7      111.96      117.29      4.84 o
   4  17   7       74.49       73.42      4.96 o
   5  17   7        0.88        1.80      4.82 o
  -6  18   7        0.59       -3.14      5.12 o
  -5  18   7      187.60      206.70      7.32 o
  -4  18   7       85.26       71.93      5.49 o
  -3  18   7      119.64      119.74      5.45 o
  -2  18   7      170.40      160.78      5.80 o
  -1  18   7       66.01       43.88      4.10 o
   0  18   7       82.67       85.88      4.68 o
   1  18   7       92.36      114.47      4.91 o
   2  18   7      120.94      173.87      5.15 o
   3  18   7      368.88      371.26      7.27 o
   4  18   7       32.02       41.41      5.28 o
   5  18   7       85.18       92.26      6.65 o
  -6  19   7        7.28        8.28      5.48 o
  -5  19   7       11.44       11.98      5.58 o
  -4  19   7       68.64       81.61      5.85 o
  -3  19   7      108.91       99.80      5.56 o
  -2  19   7       57.64       50.37      4.83 o
  -1  19   7      634.52      701.28      9.51 o
   0  19   7       60.81       47.46      5.01 o
   1  19   7      638.14      629.71      8.89 o
   2  19   7       62.01       46.45      4.78 o
   3  19   7       15.17        9.95      3.98 o
   4  19   7        3.15        1.33      4.94 o
  -5  20   7       28.87       36.34      6.45 o
  -4  20   7      377.23      418.26      9.27 o
  -3  20   7        1.02        1.25      4.91 o
  -2  20   7        3.44        5.05      4.55 o
  -1  20   7        1.64        1.65      4.51 o
   0  20   7        0.16        2.73      4.53 o
   1  20   7      165.06      170.02      6.18 o
   2  20   7       43.22       31.66      4.79 o
   3  20   7       71.27       61.63      5.22 o
   4  20   7       31.26       18.85      5.79 o
  -4  21   7       45.95       32.97      6.06 o
  -3  21   7       89.56       94.92      6.66 o
  -2  21   7      344.50      348.28      9.32 o
  -1  21   7       11.82       17.64      5.00 o
   0  21   7      257.20      256.12      7.96 o
   1  21   7        8.78        4.05      4.52 o
   2  21   7      106.40      115.77      6.06 o
   3  21   7       12.59        7.13      5.07 o
  -3  22   7      195.64      199.76      8.26 o
  -2  22   7       71.00       77.40      6.63 o
  -1  22   7        5.29        4.85      5.62 o
   0  22   7       14.07       11.65      5.36 o
   1  22   7        3.21       -0.01      4.99 o
   2  22   7      140.15      123.32      6.69 o
  -1  23   7      123.94      119.17      7.88 o
   0  23   7        4.27        4.63      5.93 o
 -10   0   8        4.08        1.46      8.59 o
  -8   0   8      390.93      362.35      9.29 o
  -6   0   8     2708.89     2896.33     38.78 o
  -4   0   8     2911.93     3140.93     35.42 o
  -2   0   8     6208.43     6277.82     69.35 o
   0   0   8    13552.83    14488.59    162.28 o
   2   0   8     3924.05     4069.98     48.12 o
   4   0   8      581.12      603.79     13.59 o
   6   0   8        6.02        6.00      5.51 o
   8   0   8      117.30      121.95     11.35 o
 -10   1   8       11.39        5.97      6.10 o
  -9   1   8      141.08      141.09      6.46 o
  -8   1   8      144.52      141.16      4.80 o
  -7   1   8       88.63       86.19      3.81 o
  -6   1   8       15.09       15.91      2.59 o
  -5   1   8      926.54      952.88      8.61 o
  -4   1   8      520.62      534.11      4.67 o
  -3   1   8     2086.48     2212.21     18.17 o
  -2   1   8      183.66      201.06      2.72 o
  -1   1   8    10530.83    10791.86     94.97 o
   0   1   8      125.32      147.22      3.89 o
   1   1   8      949.70     1091.50      7.88 o
   2   1   8       54.32       73.60      1.75 o
   3   1   8      515.87      486.18      5.70 o
   4   1   8     2736.10     2694.34     34.26 o
   5   1   8      870.62      920.97     15.53 o
   6   1   8      145.00      131.89      5.88 o
   7   1   8      185.87      182.40      7.45 o
   8   1   8        0.16       -3.31      6.45 o
 -10   2   8        0.38       -0.27      6.14 o
  -9   2   8        2.06        5.75      4.82 o
  -8   2   8      108.17       96.37      4.42 o
  -7   2   8       76.95       81.42      3.81 o
  -6   2   8       64.72       73.93      3.10 o
  -5   2   8     1107.84     1030.55      9.42 o
  -4   2   8      155.99      168.19      3.29 o
  -3   2   8      644.50      616.52      4.85 o
  -2   2   8      133.61      166.41      2.52 o
  -1   2   8      195.70      155.66      3.26 o
   0   2   8      238.78      365.85      4.48 o
   1   2   8     4599.32     4704.30     37.98 o
   2   2   8      409.08      362.06      3.91 o
   3   2   8     2332.92     2226.24     24.71 o
   4   2   8     1628.96     1699.81     20.96 o
   5   2   8        4.60        7.02      2.21 o
   6   2   8       14.97       25.54      4.42 o
   7   2   8      364.96      352.60     12.45 o
   8   2   8        7.38        4.08      3.77 o
 -10   3   8        3.63        4.83      6.21 o
  -9   3   8      370.95      381.69      8.65 o
  -8   3   8      220.38      231.93      6.30 o
  -7   3   8       65.19       64.29      3.68 o
  -6   3   8      102.01       75.08      3.34 o
  -5   3   8      155.42      137.04      3.21 o
  -4   3   8     2979.58     3063.97     27.53 o
  -3   3   8     4985.04     5098.87     38.37 o
  -2   3   8      485.55      404.42      3.09 o
  -1   3   8     3738.06     3343.63     25.42 o
   0   3   8      246.08      201.97      2.40 o
   1   3   8      726.91      603.16      5.71 o
   2   3   8       77.79       64.59      1.81 o
   3   3   8      365.22      373.76      4.49 o
   4   3   8     2091.63     2085.23     23.89 o
   5   3   8      670.00      732.39     10.66 o
   6   3   8      295.81      324.74      8.41 o
   7   3   8      306.59      272.85      9.28 o
   8   3   8       96.49       86.00      5.47 o
 -10   4   8       22.82       28.79      6.64 o
  -9   4   8        4.60        2.31      4.20 o
  -8   4   8      192.51      187.90      5.67 o
  -7   4   8        5.88        3.71      3.11 o
  -6   4   8      559.93      533.02      5.91 o
  -5   4   8      194.47      226.31      3.94 o
  -4   4   8       19.86        7.60      1.69 o
  -3   4   8      275.46      322.51      3.84 o
  -2   4   8      133.81      157.43      2.76 o
  -1   4   8       83.40       87.72      1.94 o
   0   4   8     2830.33     2860.33     31.33 o
   1   4   8      406.51      353.14      3.94 o
   2   4   8     2481.65     2545.26     20.64 o
   3   4   8       26.44       27.24      1.71 o
   4   4   8     1861.74     1847.39     22.24 o
   5   4   8      373.36      417.79      6.05 o
   6   4   8      239.28      264.29      5.74 o
   7   4   8      167.13      162.57      5.45 o
   8   4   8       95.30       87.02      4.91 o
  -9   5   8        3.01        4.07      4.23 o
  -8   5   8      103.05      112.85      4.92 o
  -7   5   8        0.12        1.00      3.20 o
  -6   5   8      295.09      292.93      4.92 o
  -5   5   8      795.97      784.86      7.86 o
  -4   5   8      428.50      404.66      4.17 o
  -3   5   8      114.31      124.01      2.93 o
  -2   5   8     2546.70     2468.03     17.21 o
  -1   5   8      829.41      754.41      5.87 o
   0   5   8      493.06      366.83      4.47 o
   1   5   8      487.50      462.92      5.34 o
   2   5   8      184.80      172.11      2.69 o
   3   5   8      898.30      964.18      8.65 o
   4   5   8      109.85      100.97      2.53 o
   5   5   8        1.42        0.24      1.84 o
   6   5   8      927.70      965.43     17.35 o
   7   5   8        0.13       -0.40      2.37 o
   8   5   8       72.04       80.53      4.06 o
  -9   6   8        0.80        1.09      4.14 o
  -8   6   8       29.32       22.63      3.95 o
  -7   6   8      687.82      660.45      8.62 o
  -6   6   8       66.26       70.65      3.30 o
  -5   6   8     1437.62     1418.62     12.77 o
  -4   6   8      876.37      966.06      8.54 o
  -3   6   8        2.73       12.58      1.94 o
  -2   6   8      159.84      174.51      3.30 o
  -1   6   8      273.19      275.91      3.39 o
   0   6   8     1753.14     1879.33     14.66 o
   1   6   8     6449.56     6417.33     59.22 o
   2   6   8     1441.23     1502.75     14.01 o
   3   6   8     2476.22     2412.46     24.32 o
   4   6   8      385.91      359.27      4.38 o
   5   6   8      351.27      380.98      5.88 o
   6   6   8       94.15      110.60      3.22 o
   7   6   8       22.33       24.94      2.84 o
   8   6   8       37.66       31.63      3.37 o
  -9   7   8      109.57      114.73      5.78 o
  -8   7   8      197.23      209.55      6.13 o
  -7   7   8       60.98       54.36      3.77 o
  -6   7   8       87.57       88.62      3.66 o
  -5   7   8       47.82       37.17      2.65 o
  -4   7   8       38.68       27.09      2.13 o
  -3   7   8     2514.00     2516.09     20.05 o
  -2   7   8      176.53      152.02      3.21 o
  -1   7   8     1575.75     1600.66     13.02 o
   0   7   8     2167.53     2117.14     20.64 o
   1   7   8        3.11        5.44      1.29 o
   2   7   8        1.64        3.17      1.41 o
   3   7   8        6.09        6.01      1.74 o
   4   7   8      395.26      393.11      4.80 o
   5   7   8      290.41      300.85      3.99 o
   6   7   8       25.20       28.43      2.79 o
   7   7   8      244.73      241.36      7.06 o
   8   7   8        0.28        0.09      3.31 o
  -9   8   8       18.59       12.37      4.95 o
  -8   8   8      493.67      452.40      9.40 o
  -7   8   8       74.91       63.38      4.31 o
  -6   8   8      111.35       87.93      3.70 o
  -5   8   8     1278.10     1276.04     16.25 o
  -4   8   8       60.48       72.48      2.77 o
  -3   8   8      351.72      318.42      3.80 o
  -2   8   8       34.03       43.35      2.16 o
  -1   8   8     1002.75     1100.56      8.82 o
   0   8   8      351.84      320.58      3.75 o
   1   8   8     4561.93     4438.63     58.03 o
   2   8   8       23.40       17.63      1.73 o
   3   8   8     1109.28     1100.38     12.93 o
   4   8   8       14.41       10.61      1.97 o
   5   8   8       16.50       24.79      2.43 o
   6   8   8      112.51       94.50      3.28 o
   7   8   8       96.17       88.74      3.45 o
  -9   9   8        0.45       -2.09      5.12 o
  -8   9   8      382.41      409.49      7.81 o
  -7   9   8      222.60      206.46      5.87 o
  -6   9   8      203.81      184.55      4.88 o
  -5   9   8       65.43       53.55      3.14 o
  -4   9   8     3217.42     3216.65     32.88 o
  -3   9   8       47.39       30.36      2.19 o
  -2   9   8     4007.24     3827.03     44.68 o
  -1   9   8       88.68       72.02      2.31 o
   0   9   8     3623.44     3412.59     30.20 o
   1   9   8     1098.24     1135.21     10.49 o
   2   9   8       82.21       65.67      2.24 o
   3   9   8      118.53      107.12      2.80 o
   4   9   8      437.38      406.10      4.57 o
   5   9   8       22.87       19.88      2.59 o
   6   9   8      551.34      548.74      7.18 o
   7   9   8       28.49       33.28      3.28 o
  -9  10   8        0.26        2.77      5.20 o
  -8  10   8      274.91      276.56      7.57 o
  -7  10   8      274.42      258.06      7.20 o
  -6  10   8      551.16      513.60      7.97 o
  -5  10   8      106.54      123.88      3.94 o
  -4  10   8      392.33      418.35      4.89 o
  -3  10   8       75.31       85.04      2.86 o
  -2  10   8        0.65       -0.99      1.89 o
  -1  10   8       65.04       76.45      2.23 o
   0  10   8      430.68      329.82      3.58 o
   1  10   8      465.92      417.87      4.86 o
   2  10   8     2014.51     2043.31     20.32 o
   3  10   8      115.59      123.58      3.21 o
   4  10   8        3.41        0.02      2.33 o
   5  10   8        0.18       -0.27      2.65 o
   6  10   8      138.33      119.64      3.94 o
   7  10   8       14.86       12.22      3.28 o
  -9  11   8      133.29      134.65      8.37 o
  -8  11   8      142.09      136.22      6.65 o
  -7  11   8      264.07      301.11      8.48 o
  -6  11   8       77.08       86.47      4.31 o
  -5  11   8      114.96      121.28      4.15 o
  -4  11   8     1103.31     1156.82      9.56 o
  -3  11   8      141.36      170.77      4.27 o
  -2  11   8     2255.36     2284.51     18.22 o
  -1  11   8     1494.30     1614.43     12.55 o
   0  11   8      186.21      161.00      3.11 o
   1  11   8      139.49      159.95      3.28 o
   2  11   8      414.62      455.08      4.68 o
   3  11   8       64.52       69.67      2.75 o
   4  11   8       98.86       94.25      3.55 o
   5  11   8      860.44      877.67     12.51 o
   6  11   8      238.21      233.75      5.28 o
   7  11   8       54.19       68.01      4.27 o
  -8  12   8       92.70       93.91      6.24 o
  -7  12   8      753.98      731.28     12.80 o
  -6  12   8      225.06      232.99      7.12 o
  -5  12   8     1263.11     1356.01     16.33 o
  -4  12   8       43.51       58.08      3.75 o
  -3  12   8       53.27       55.80      3.37 o
  -2  12   8       96.84      105.03      3.12 o
  -1  12   8       87.63       97.12      2.94 o
   0  12   8      197.07      229.55      4.03 o
   1  12   8     3573.38     3490.87     29.22 o
   2  12   8      644.52      708.75      8.23 o
   3  12   8      684.53      711.53      8.26 o
   4  12   8      371.88      380.69      5.91 o
   5  12   8        2.92        4.42      3.12 o
   6  12   8       22.36       14.19      3.45 o
   7  12   8      127.17      144.54      5.29 o
  -8  13   8       89.19       90.18      6.24 o
  -7  13   8      226.77      235.18      7.76 o
  -6  13   8      132.50      122.16      5.46 o
  -5  13   8      110.57      103.49      4.76 o
  -4  13   8        9.44       15.41      3.37 o
  -3  13   8      143.23      172.17      4.91 o
  -2  13   8       79.12       63.60      2.84 o
  -1  13   8      242.56      210.77      4.01 o
   0  13   8      408.73      360.02      4.93 o
   1  13   8       35.69       37.14      2.61 o
   2  13   8      827.19      722.67      7.58 o
   3  13   8     1088.75     1106.89     12.30 o
   4  13   8      519.04      483.03      6.81 o
   5  13   8      256.48      255.00      6.06 o
   6  13   8       61.00       57.94      4.21 o
  -8  14   8       37.73       39.93      6.59 o
  -7  14   8        8.20       16.16      5.51 o
  -6  14   8      668.08      705.98     12.95 o
  -5  14   8       15.42       18.40      3.79 o
  -4  14   8      692.83      707.32      9.23 o
  -3  14   8      897.73      891.20      8.42 o
  -2  14   8       37.16       45.92      3.52 o
  -1  14   8      100.43       84.14      3.47 o
   0  14   8      733.24      673.91      6.09 o
   1  14   8        0.08        2.71      2.44 o
   2  14   8     1340.29     1388.11     12.76 o
   3  14   8       39.82       44.64      3.40 o
   4  14   8      110.34      124.88      4.72 o
   5  14   8        0.22        0.42      3.56 o
   6  14   8        6.61        5.63      3.84 o
  -7  15   8       61.07       57.93      6.38 o
  -6  15   8        2.06        2.29      4.46 o
  -5  15   8      142.88      128.70      5.23 o
  -4  15   8      280.94      297.67      6.66 o
  -3  15   8      973.50      996.68     10.14 o
  -2  15   8      137.78      151.52      4.70 o
  -1  15   8     1448.80     1481.97     12.14 o
   0  15   8      133.96      138.15      4.16 o
   1  15   8       70.34       65.02      3.27 o
   2  15   8      109.10       73.80      3.51 o
   3  15   8      452.19      460.57      6.81 o
   4  15   8      102.55       94.35      4.89 o
   5  15   8      134.77      146.28      5.46 o
   6  15   8      121.43      118.44      5.44 o
  -7  16   8      112.05      100.14      7.31 o
  -6  16   8       10.35       11.02      4.77 o
  -5  16   8      159.41      146.99      5.87 o
  -4  16   8        3.08       -0.12      3.95 o
  -3  16   8      241.70      200.45      5.93 o
  -2  16   8       69.61       71.20      4.53 o
  -1  16   8      215.43      217.52      5.70 o
   0  16   8       14.23        4.84      3.28 o
   1  16   8      204.78      222.34      5.22 o
   2  16   8       88.75      101.41      3.92 o
   3  16   8       95.38      110.91      4.78 o
   4  16   8        0.93        2.95      3.96 o
   5  16   8        4.02        2.66      4.15 o
  -7  17   8       97.86       89.97      7.22 o
  -6  17   8       33.40       30.95      5.55 o
  -5  17   8      187.01      170.52      6.50 o
  -4  17   8       36.75       26.96      4.65 o
  -3  17   8      561.36      493.93      7.98 o
  -2  17   8      212.53      216.20      6.27 o
  -1  17   8      473.91      534.37      7.45 o
   0  17   8       94.00       69.61      4.25 o
   1  17   8       14.03       10.26      3.23 o
   2  17   8        6.30        4.64      3.28 o
   3  17   8       52.01       73.77      4.62 o
   4  17   8       44.16       39.32      4.91 o
   5  17   8      197.38      217.04      7.50 o
  -6  18   8      213.06      192.50      7.70 o
  -5  18   8       10.04        8.81      5.28 o
  -4  18   8      105.45       94.59      5.89 o
  -3  18   8       37.02       43.95      4.87 o
  -2  18   8       10.84        7.54      4.16 o
  -1  18   8       30.85       14.29      3.89 o
   0  18   8      246.94      288.60      7.03 o
   1  18   8      436.05      482.67      7.53 o
   2  18   8      351.32      367.80      6.61 o
   3  18   8        0.35       -0.41      4.47 o
   4  18   8       14.61       12.71      5.21 o
  -5  19   8       22.52       14.49      5.58 o
  -4  19   8      128.10      115.77      6.53 o
  -3  19   8       38.98       28.33      4.83 o
  -2  19   8      205.93      194.36      6.52 o
  -1  19   8       13.91        5.81      4.19 o
   0  19   8       33.47       34.64      4.72 o
   1  19   8       26.27       16.44      4.28 o
   2  19   8       77.72       79.11      5.48 o
   3  19   8       12.62        4.06      4.96 o
   4  19   8       37.70       26.41      5.24 o
  -5  20   8      195.12      207.23      8.75 o
  -4  20   8      111.65      112.56      6.68 o
  -3  20   8       64.40       78.66      6.08 o
  -2  20   8        7.72        6.66      4.74 o
  -1  20   8       49.44       52.33      5.09 o
   0  20   8      176.79      209.00      6.93 o
   1  20   8      110.18      103.36      5.73 o
   2  20   8      350.03      365.97      8.50 o
   3  20   8       39.03       28.17      5.69 o
  -4  21   8        0.10       -1.87      5.41 o
  -3  21   8      249.79      285.66      8.95 o
  -2  21   8        9.71       11.38      5.56 o
  -1  21   8      189.88      236.47      7.72 o
   0  21   8        0.05        1.32      4.99 o
   1  21   8        2.45        2.25      4.70 o
   2  21   8        6.53        9.66      5.03 o
  -3  22   8        5.93       10.53      6.15 o
  -2  22   8       21.84       25.49      6.49 o
  -1  22   8        0.64        0.82      5.44 o
   0  22   8       10.37       13.97      5.62 o
   1  22   8      221.88      208.99      7.64 o
  -9   0   9      115.07      112.97      8.17 o
  -7   0   9      588.44      551.60     11.87 o
  -5   0   9     1838.50     2004.59     27.23 o
  -3   0   9      168.49      192.48      4.72 o
  -1   0   9      358.17      419.40      5.07 o
   1   0   9     2206.85     2378.04     30.34 o
   3   0   9      188.58      153.76      4.26 o
   5   0   9      549.41      499.73     13.15 o
   7   0   9      223.02      203.90     12.18 o
 -10   1   9        0.87       -2.11      7.27 o
  -9   1   9      194.42      192.44      7.04 o
  -8   1   9       96.53       84.75      4.39 o
  -7   1   9      156.99      150.03      4.55 o
  -6   1   9       50.03       37.94      3.02 o
  -5   1   9     2372.84     2555.89     22.90 o
  -4   1   9      725.38      696.18      5.47 o
  -3   1   9     4590.11     4635.13     37.17 o
  -2   1   9     1422.70     1486.81     11.56 o
  -1   1   9      695.63      590.64      5.78 o
   0   1   9      505.99      608.02      4.56 o
   1   1   9     1048.99     1221.53     10.36 o
   2   1   9      460.65      414.24      4.12 o
   3   1   9     1735.86     1776.30     19.13 o
   4   1   9      805.43      788.10      9.58 o
   5   1   9     1319.21     1494.38     25.21 o
   6   1   9       51.32       62.35      5.48 o
   7   1   9        4.61        1.51      5.20 o
   8   1   9        6.20        6.43      6.62 o
 -10   2   9        3.34        4.36      7.40 o
  -9   2   9        1.39        6.50      4.93 o
  -8   2   9      408.05      390.06      6.73 o
  -7   2   9        5.29        1.29      3.11 o
  -6   2   9      887.02      935.30      8.93 o
  -5   2   9      717.66      649.89     14.08 o
  -4   2   9       59.87       64.66      2.51 o
  -3   2   9       51.88       32.81      1.94 o
  -2   2   9       80.60       57.79      1.87 o
  -1   2   9     1343.61     1666.35     12.85 o
   0   2   9     7421.49     7485.15     57.72 o
   1   2   9        0.34       -1.36      1.17 o
   2   2   9      717.69      703.46      6.30 o
   3   2   9      186.58      179.22      2.93 o
   4   2   9      173.11      195.23      3.22 o
   5   2   9       92.39      100.87      3.40 o
   6   2   9     1374.89     1387.92     30.69 o
   7   2   9        0.66       -0.41      3.72 o
   8   2   9      107.74      106.37      8.43 o
  -9   3   9       60.26       66.66      5.41 o
  -8   3   9      149.86      145.08      4.94 o
  -7   3   9       13.76       12.38      3.30 o
  -6   3   9      366.97      329.42      5.40 o
  -5   3   9       28.13       26.85      2.58 o
  -4   3   9     1766.94     1719.08     13.59 o
  -3   3   9      251.83      245.42      3.83 o
  -2   3   9      335.92      245.51      3.02 o
  -1   3   9      450.40      448.53      3.97 o
   0   3   9      177.01      196.35      3.52 o
   1   3   9      469.26      478.02      4.37 o
   2   3   9      354.37      340.18      3.31 o
   3   3   9      119.20      120.64      2.60 o
   4   3   9      825.58      804.02      9.96 o
   5   3   9      258.76      204.19      3.92 o
   6   3   9       55.90       52.52      3.08 o
   7   3   9       26.25       17.79      3.67 o
   8   3   9       18.83       13.82      4.14 o
  -9   4   9       32.76       38.26      5.41 o
  -8   4   9      322.00      318.99      7.09 o
  -7   4   9      852.39      854.54     11.13 o
  -6   4   9       46.55       41.10      3.11 o
  -5   4   9      293.41      236.90      4.29 o
  -4   4   9      209.40      205.27      3.57 o
  -3   4   9      183.81      254.45      3.97 o
  -2   4   9     3822.84     3950.06     27.96 o
  -1   4   9     3784.46     3652.64     32.02 o
   0   4   9     5958.51     5796.88     50.98 o
   1   4   9     2247.93     2104.04     18.75 o
   2   4   9       63.44       67.53      2.08 o
   3   4   9        1.89       -1.29      1.60 o
   4   4   9       10.11        4.32      1.79 o
   5   4   9      741.40      710.16     12.24 o
   6   4   9      567.16      576.85     12.76 o
   7   4   9      444.18      452.86     11.27 o
   8   4   9       85.41       71.62      4.70 o
  -9   5   9      272.19      298.13      9.12 o
  -8   5   9        1.84        3.24      3.94 o
  -7   5   9       10.23        4.78      3.29 o
  -6   5   9      370.57      379.21      5.43 o
  -5   5   9      119.46      124.39      3.40 o
  -4   5   9      839.28      874.43      7.84 o
  -3   5   9     2694.62     2823.02     25.08 o
  -2   5   9      267.95      219.93      3.67 o
  -1   5   9      638.23      654.42      5.62 o
   0   5   9       97.39       96.75      2.17 o
   1   5   9     2691.18     2625.70     23.00 o
   2   5   9      539.32      529.26      5.50 o
   3   5   9      712.60      755.62      7.20 o
   4   5   9      341.36      372.48      4.70 o
   5   5   9      123.63      122.01      3.19 o
   6   5   9       50.77       46.76      2.84 o
   7   5   9        0.93       -0.92      2.40 o
  -9   6   9      183.96      185.24      7.02 o
  -8   6   9      106.77       93.18      5.10 o
  -7   6   9      422.27      420.60      7.15 o
  -6   6   9     1155.97     1180.44     14.87 o
  -5   6   9       80.74       52.99      2.93 o
  -4   6   9        6.39        0.63      2.14 o
  -3   6   9        1.16        8.91      2.13 o
  -2   6   9      341.96      366.78      4.28 o
  -1   6   9      958.30      951.22      6.65 o
   0   6   9     1384.80     1395.55     13.82 o
   1   6   9      319.45      313.54      4.18 o
   2   6   9       81.35       76.03      2.21 o
   3   6   9      415.36      426.13      4.53 o
   4   6   9        8.30        5.47      1.86 o
   5   6   9      184.22      168.07      3.71 o
   6   6   9      464.60      443.28      8.96 o
   7   6   9      141.48      148.01      4.35 o
  -9   7   9       71.56       61.83      5.67 o
  -8   7   9       16.59       18.96      4.54 o
  -7   7   9       89.53       90.33      4.57 o
  -6   7   9       35.85       35.46      3.25 o
  -5   7   9      129.37      149.91      3.85 o
  -4   7   9     4575.25     4554.28     40.44 o
  -3   7   9      139.56      158.18      3.46 o
  -2   7   9     2284.42     2250.31     17.66 o
  -1   7   9      100.91      103.96      2.53 o
   0   7   9     1415.92     1443.07     13.45 o
   1   7   9      619.13      635.51      6.15 o
   2   7   9     7282.00     7218.20     67.27 o
   3   7   9        0.05        0.03      1.84 o
   4   7   9     1365.73     1401.62     16.36 o
   5   7   9      125.97      111.82      3.10 o
   6   7   9       97.77       97.92      3.39 o
   7   7   9        8.95       12.07      3.20 o
  -9   8   9      142.08      129.42      6.49 o
  -8   8   9      401.81      353.93      7.92 o
  -7   8   9      250.62      243.73      6.81 o
  -6   8   9        3.78       -1.31      3.06 o
  -5   8   9       79.19      109.83      3.62 o
  -4   8   9      177.11      180.32      4.14 o
  -3   8   9     1000.38      846.36      6.40 o
  -2   8   9       54.97       65.24      2.58 o
  -1   8   9     2630.70     2525.58     23.55 o
   0   8   9     1429.45     1418.93     11.02 o
   1   8   9     2116.26     2027.89     20.70 o
   2   8   9      529.42      517.39      6.08 o
   3   8   9        0.23       -0.44      2.00 o
   4   8   9       30.07       32.59      2.43 o
   5   8   9      104.08      110.50      3.28 o
   6   8   9      110.81      111.48      3.41 o
   7   8   9      150.12      121.89      3.87 o
  -9   9   9       22.73       21.39      5.55 o
  -8   9   9       54.62       51.78      5.38 o
  -7   9   9      183.03      158.43      5.80 o
  -6   9   9      399.69      380.78      7.47 o
  -5   9   9      699.03      690.02      8.43 o
  -4   9   9      215.05      221.38      4.48 o
  -3   9   9     1016.74     1049.59      9.01 o
  -2   9   9      953.45      903.06      6.33 o
  -1   9   9      955.64      949.92      8.08 o
   0   9   9      542.91      552.66      5.91 o
   1   9   9      527.56      535.16      7.73 o
   2   9   9       91.49       75.19      2.51 o
   3   9   9      233.63      211.47      3.95 o
   4   9   9       17.79       14.51      2.39 o
   5   9   9      227.34      224.03      4.36 o
   6   9   9      132.60      124.29      3.90 o
   7   9   9        1.91        1.07      3.11 o
  -9  10   9       53.32       56.14      6.51 o
  -8  10   9      397.16      403.02      8.38 o
  -7  10   9      262.06      271.36      7.15 o
  -6  10   9       56.43       56.98      4.10 o
  -5  10   9        8.00       13.78      3.21 o
  -4  10   9       16.12       18.20      2.84 o
  -3  10   9      260.85      219.20      4.13 o
  -2  10   9       55.85       77.28      2.71 o
  -1  10   9     3379.69     3402.29     29.53 o
   0  10   9     2363.24     2423.13     20.07 o
   1  10   9     2746.20     2686.29     24.01 o
   2  10   9        1.91        4.06      2.11 o
   3  10   9      182.38      204.51      4.25 o
   4  10   9        5.26        3.37      2.61 o
   5  10   9      439.74      458.49      6.94 o
   6  10   9       12.80       16.17      3.08 o
   7  10   9      340.88      346.18      6.92 o
  -8  11   9      159.10      152.06      6.70 o
  -7  11   9       16.09       18.35      4.97 o
  -6  11   9       99.65       90.77      4.83 o
  -5  11   9       90.95       89.18      4.33 o
  -4  11   9      389.72      417.43      6.60 o
  -3  11   9       77.70       74.36      3.63 o
  -2  11   9      129.94      144.27      3.53 o
  -1  11   9      190.35      203.51      3.72 o
   0  11   9       95.96       86.27      2.72 o
   1  11   9      248.57      246.63      3.95 o
   2  11   9       45.55       42.60      2.79 o
   3  11   9       62.83       61.83      3.25 o
   4  11   9      637.31      687.80      6.93 o
   5  11   9       49.47       55.36      3.49 o
   6  11   9       58.13       49.84      3.69 o
  -8  12   9        4.54        9.65      5.36 o
  -7  12   9        6.37        7.08      4.68 o
  -6  12   9      580.94      581.74      8.77 o
  -5  12   9      257.91      251.59      6.26 o
  -4  12   9       50.64       47.22      3.71 o
  -3  12   9       17.93       25.34      3.09 o
  -2  12   9      535.65      586.15      6.26 o
  -1  12   9      202.35      228.64      4.12 o
   0  12   9      648.00      606.48      5.83 o
   1  12   9      132.10      131.15      3.41 o
   2  12   9     1088.39     1002.10      9.77 o
   3  12   9       10.33        7.63      2.84 o
   4  12   9       53.24       57.99      3.56 o
   5  12   9        4.48        5.33      3.28 o
   6  12   9      201.85      223.00      6.10 o
  -8  13   9       10.87        0.98      5.20 o
  -7  13   9        2.28        2.07      4.66 o
  -6  13   9      215.45      200.24      6.74 o
  -5  13   9     1056.84     1139.62     18.50 o
  -4  13   9      168.91      195.18      5.34 o
  -3  13   9      137.91      162.52      4.65 o
  -2  13   9      336.82      341.35      5.17 o
  -1  13   9      131.81      117.54      3.47 o
   0  13   9       23.52       36.69      2.80 o
   1  13   9      160.54      166.52      3.84 o
   2  13   9     1477.92     1417.47     16.21 o
   3  13   9     1182.66     1262.25     15.32 o
   4  13   9      310.99      334.94      6.23 o
   5  13   9      395.72      414.33      6.82 o
   6  13   9       86.86       88.55      4.58 o
  -8  14   9       16.35       16.32      6.49 o
  -7  14   9      188.25      193.69      7.38 o
  -6  14   9        4.34       10.06      4.54 o
  -5  14   9      224.47      232.50      6.33 o
  -4  14   9       15.56        9.86      3.61 o
  -3  14   9      381.85      326.50      6.50 o
  -2  14   9      160.00      166.87      4.75 o
  -1  14   9       19.88       14.23      2.93 o
   0  14   9        0.24        2.77      2.63 o
   1  14   9      818.63      786.05      8.84 o
   2  14   9       34.88       44.05      3.12 o
   3  14   9        2.17        7.48      3.25 o
   4  14   9       12.39       15.42      3.54 o
   5  14   9       36.83       30.00      3.98 o
   6  14   9        0.34        0.90      3.84 o
  -7  15   9       21.19       27.41      6.03 o
  -6  15   9        5.68        5.98      4.71 o
  -5  15   9      546.31      564.11      8.58 o
  -4  15   9       69.74       64.07      4.34 o
  -3  15   9      713.68      678.22      7.94 o
  -2  15   9      143.53      116.26      4.54 o
  -1  15   9       51.25       55.26      3.94 o
   0  15   9      143.59      139.91      4.44 o
   1  15   9      331.26      303.59      5.60 o
   2  15   9      242.33      252.58      5.47 o
   3  15   9      239.86      228.98      5.92 o
   4  15   9       43.64       40.49      4.39 o
   5  15   9      237.56      241.11      6.78 o
  -7  16   9        8.31        5.54      6.48 o
  -6  16   9      254.54      272.05      7.80 o
  -5  16   9       87.48       92.09      5.45 o
  -4  16   9       13.00       17.34      4.14 o
  -3  16   9       11.47       13.33      4.05 o
  -2  16   9      577.03      620.82      9.11 o
  -1  16   9        2.63        0.95      3.29 o
   0  16   9      786.40      847.27      8.62 o
   1  16   9       26.53       26.04      3.57 o
   2  16   9      446.65      443.04      6.69 o
   3  16   9        3.02       12.60      3.92 o
   4  16   9       54.03       56.50      4.70 o
   5  16   9       10.99       11.06      4.39 o
  -6  17   9       52.54       67.51      6.16 o
  -5  17   9       17.46       19.10      4.89 o
  -4  17   9      246.22      229.29      7.27 o
  -3  17   9      190.74      187.12      6.29 o
  -2  17   9      320.28      298.23      6.90 o
  -1  17   9       20.55       21.91      3.88 o
   0  17   9        7.39        5.52      3.90 o
   1  17   9       17.78       21.86      3.57 o
   2  17   9       25.80       29.39      3.79 o
   3  17   9       94.02       94.82      5.43 o
   4  17   9       17.11       18.29      4.81 o
  -6  18   9        4.82        5.24      5.69 o
  -5  18   9       62.48       64.37      6.26 o
  -4  18   9      234.69      240.82      7.64 o
  -3  18   9      104.70       78.95      5.27 o
  -2  18   9      308.32      268.36      7.41 o
  -1  18   9      337.20      318.20      7.35 o
   0  18   9      684.28      658.72      9.32 o
   1  18   9      230.48      257.16      6.87 o
   2  18   9       88.79       96.50      5.08 o
   3  18   9        1.57        2.86      4.47 o
   4  18   9        0.36        1.28      5.30 o
  -5  19   9      290.68      300.26      9.55 o
  -4  19   9       28.61       22.95      5.31 o
  -3  19   9      202.90      195.56      6.62 o
  -2  19   9       18.22       13.66      4.78 o
  -1  19   9      136.73      144.83      6.11 o
   0  19   9       45.45       50.35      5.29 o
   1  19   9      252.61      273.01      7.53 o
   2  19   9       39.23       43.20      5.39 o
   3  19   9      180.91      187.18      7.76 o
  -4  20   9       72.35       65.76      6.50 o
  -3  20   9       10.98        4.50      5.01 o
  -2  20   9       46.95       35.22      5.35 o
  -1  20   9       15.90       16.60      5.03 o
   0  20   9      120.33      131.14      6.49 o
   1  20   9       90.91      105.81      5.80 o
   2  20   9       77.52       88.79      6.01 o
  -3  21   9        7.70        2.26      5.92 o
  -2  21   9      190.06      183.96      7.56 o
  -1  21   9        7.90       10.82      5.42 o
   0  21   9        1.16        1.10      5.16 o
   1  21   9       69.68       83.40      6.17 o
  -2  22   9       25.78       21.17      7.02 o
  -1  22   9      246.78      270.78      9.17 o
   0  22   9       90.05       98.25      6.68 o
  -8   0  10      193.72      200.82      8.37 o
  -6   0  10      699.13      709.48     12.61 o
  -4   0  10     1880.79     1828.07     23.61 o
  -2   0  10     3296.09     3286.27     40.63 o
   0   0  10     1012.80     1010.86     12.70 o
   2   0  10      495.45      544.56      7.67 o
   4   0  10     1991.82     2301.20     42.91 o
   6   0  10     1958.16     1935.24     64.28 o
  -9   1  10        9.79       11.13      4.99 o
  -8   1  10        4.50        3.36      3.85 o
  -7   1  10        3.34        1.72      3.51 o
  -6   1  10      909.08      872.42     11.07 o
  -5   1  10      922.36      977.10     12.43 o
  -4   1  10     2363.28     2382.24     19.96 o
  -3   1  10       65.23       55.02      2.22 o
  -2   1  10     1506.20     1426.21      9.52 o
  -1   1  10      127.23      155.55      2.58 o
   0   1  10        4.96        1.85      1.12 o
   1   1  10     1013.42     1086.04      8.68 o
   2   1  10      126.52      109.28      2.58 o
   3   1  10      416.97      449.26      4.48 o
   4   1  10     1032.98     1029.90     13.88 o
   5   1  10       14.49       12.83      2.12 o
   6   1  10       15.56       15.99      5.17 o
   7   1  10       33.28       31.66      6.18 o
  -9   2  10      218.98      232.91      7.65 o
  -8   2  10       18.61       17.27      4.06 o
  -7   2  10      169.98      168.70      5.25 o
  -6   2  10       60.49       72.97      3.72 o
  -5   2  10      154.46      128.35      3.87 o
  -4   2  10      291.78      250.21      4.52 o
  -3   2  10     1518.18     1512.83     11.56 o
  -2   2  10     1247.80     1232.88      9.57 o
  -1   2  10     1961.72     1851.18     15.35 o
   0   2  10       18.54       25.80      1.27 o
   1   2  10      508.95      497.13      4.47 o
   2   2  10      244.86      280.90      3.28 o
   3   2  10       64.73       61.33      2.20 o
   4   2  10        3.13       11.69      2.07 o
   5   2  10      967.13      936.22     15.11 o
   6   2  10       68.19       74.97      4.26 o
   7   2  10      111.28      106.32      5.16 o
  -9   3  10       28.57       33.64      5.21 o
  -8   3  10        3.63        4.93      4.02 o
  -7   3  10      999.07      943.33     10.85 o
  -6   3  10       41.43       37.06      3.36 o
  -5   3  10       63.54       63.72      3.25 o
  -4   3  10      848.31      853.58      6.94 o
  -3   3  10     1078.52     1042.22      8.86 o
  -2   3  10        0.00       -2.09      1.64 o
  -1   3  10     5941.85     6280.72     51.37 o
   0   3  10     1605.06     1457.00     15.72 o
   1   3  10     3829.76     3901.77     32.52 o
   2   3  10      574.96      553.16      5.03 o
   3   3  10      799.88      851.95      9.07 o
   4   3  10      174.03      212.02      3.55 o
   5   3  10       30.88       25.23      2.33 o
   6   3  10       28.86       41.78      3.20 o
   7   3  10      238.65      196.83      7.51 o
  -9   4  10       95.61       90.80      5.85 o
  -8   4  10      428.17      442.22      8.00 o
  -7   4  10      346.37      343.05      6.68 o
  -6   4  10       50.49       66.62      3.59 o
  -5   4  10       51.95       58.59      3.14 o
  -4   4  10      211.75      289.99      4.57 o
  -3   4  10      121.09      137.74      3.18 o
  -2   4  10     1067.87     1091.63      9.36 o
  -1   4  10     1985.08     1971.62     13.27 o
   0   4  10     1438.76     1318.56     11.38 o
   1   4  10      560.37      562.37      4.74 o
   2   4  10        8.23        3.59      1.73 o
   3   4  10      106.79      111.87      2.93 o
   4   4  10       18.41       16.99      1.98 o
   5   4  10        1.52        1.04      2.02 o
   6   4  10      681.24      646.37     14.33 o
   7   4  10        0.33       -0.53      3.81 o
  -9   5  10        0.11        0.87      4.67 o
  -8   5  10       21.77       22.05      4.65 o
  -7   5  10       98.23       95.80      4.73 o
  -6   5  10      846.27      839.11     10.62 o
  -5   5  10       48.08       60.74      3.25 o
  -4   5  10      918.62      840.52      8.08 o
  -3   5  10     2577.62     2652.11     21.97 o
  -2   5  10      541.80      499.40      4.69 o
  -1   5  10     2317.37     2190.42     16.07 o
   0   5  10     2158.91     2081.84     16.39 o
   1   5  10      189.92      201.15      2.85 o
   2   5  10     2318.38     2308.96     21.08 o
   3   5  10        0.99        4.91      1.92 o
   4   5  10       65.11       73.65      2.57 o
   5   5  10        8.22       12.26      2.38 o
   6   5  10      139.89      156.56      4.21 o
   7   5  10       23.23       20.43      2.77 o
  -9   6  10       10.17       16.88      4.88 o
  -8   6  10       65.21       70.49      5.26 o
  -7   6  10       15.12       20.83      3.98 o
  -6   6  10        4.20        2.86      3.01 o
  -5   6  10      113.82      109.25      3.68 o
  -4   6  10        1.69        5.55      2.52 o
  -3   6  10     1400.41     1449.90     11.51 o
  -2   6  10      333.50      323.37      4.47 o
  -1   6  10     1611.28     1501.86     14.12 o
   0   6  10      940.73      817.62      8.90 o
   1   6  10        0.59        1.27      1.47 o
   2   6  10      122.49      142.80      3.18 o
   3   6  10      931.97      890.50      9.89 o
   4   6  10      856.86      836.89      9.81 o
   5   6  10      825.73      865.90     14.47 o
   6   6  10      244.34      251.44      5.53 o
   7   6  10      137.50      115.93      4.08 o
  -9   7  10       14.22       16.54      5.35 o
  -8   7  10        0.87       -3.47      4.43 o
  -7   7  10      222.06      214.76      6.26 o
  -6   7  10       29.95       27.45      3.36 o
  -5   7  10      907.74     1020.83      9.96 o
  -4   7  10       62.69       57.31      3.06 o
  -3   7  10     1894.35     1963.07     18.67 o
  -2   7  10      680.75      635.97      5.68 o
  -1   7  10        3.89        2.70      1.86 o
   0   7  10     1600.72     1642.18     14.24 o
   1   7  10     1229.84     1215.34     11.89 o
   2   7  10      108.82      114.34      2.92 o
   3   7  10      306.04      274.71      4.08 o
   4   7  10        2.31        1.42      2.20 o
   5   7  10       10.64       12.04      2.55 o
   6   7  10        5.02        1.50      2.45 o
   7   7  10        9.21        9.79      3.27 o
  -9   8  10       79.45       84.56      5.96 o
  -8   8  10        2.93        1.42      4.63 o
  -7   8  10      148.49      138.88      5.44 o
  -6   8  10      224.61      216.29      5.50 o
  -5   8  10      639.34      644.15      8.04 o
  -4   8  10      148.14      137.48      3.81 o
  -3   8  10      439.69      442.56      5.13 o
  -2   8  10      346.16      366.34      4.82 o
  -1   8  10     2387.60     2335.63     19.52 o
   0   8  10     5856.83     6126.44     47.39 o
   1   8  10       15.57       11.72      1.95 o
   2   8  10      117.34       90.86      2.81 o
   3   8  10      321.76      311.82      4.45 o
   4   8  10       11.75        8.34      2.34 o
   5   8  10     1096.19     1120.70     17.45 o
   6   8  10        2.60        3.23      2.55 o
   7   8  10       31.99       27.07      3.09 o
  -9   9  10        7.37        8.21      5.16 o
  -8   9  10      109.64      104.20      5.83 o
  -7   9  10       21.79       20.32      4.48 o
  -6   9  10      286.90      293.61      6.25 o
  -5   9  10      159.46      182.16      4.80 o
  -4   9  10      104.96       91.82      3.46 o
  -3   9  10      677.87      765.91      8.07 o
  -2   9  10       18.17       13.95      2.38 o
  -1   9  10      116.28      131.72      3.21 o
   0   9  10     6441.90     6528.10     60.53 o
   1   9  10       58.64       52.03      2.52 o
   2   9  10      731.57      746.87      8.11 o
   3   9  10       60.62       49.28      2.83 o
   4   9  10      277.18      300.01      5.07 o
   5   9  10       16.23       17.30      2.86 o
   6   9  10       32.37       25.58      3.09 o
  -8  10  10      632.51      591.33     15.02 o
  -7  10  10       21.71       29.23      4.63 o
  -6  10  10      129.76      130.49      4.85 o
  -5  10  10       49.10       57.69      3.86 o
  -4  10  10       81.98       62.80      3.28 o
  -3  10  10       30.41       43.66      2.94 o
  -2  10  10     1842.52     1876.52     16.73 o
  -1  10  10      258.03      250.22      4.03 o
   0  10  10      204.09      279.92      4.43 o
   1  10  10      731.80      678.14      6.06 o
   2  10  10      452.26      466.83      6.92 o
   3  10  10        9.43        6.02      2.56 o
   4  10  10      179.57      177.42      4.55 o
   5  10  10        0.89        0.00      2.87 o
   6  10  10      174.10      176.52      4.94 o
  -8  11  10       22.70       24.79      5.32 o
  -7  11  10       73.58       76.23      5.60 o
  -6  11  10      237.95      212.85      6.39 o
  -5  11  10     1299.17     1301.83     16.52 o
  -4  11  10       40.15       36.95      3.71 o
  -3  11  10       46.36       33.39      3.35 o
  -2  11  10       75.39       87.93      3.16 o
  -1  11  10      301.31      315.19      4.44 o
   0  11  10      341.76      409.96      4.87 o
   1  11  10     1288.23     1346.01     14.88 o
   2  11  10     1036.52     1089.48     12.04 o
   3  11  10      485.93      451.08      5.75 o
   4  11  10       24.17       26.97      3.26 o
   5  11  10       36.04       45.33      3.59 o
   6  11  10       71.95       72.37      4.07 o
  -8  12  10       23.16       23.30      5.43 o
  -7  12  10       94.20      110.39      6.12 o
  -6  12  10        9.96        7.21      4.16 o
  -5  12  10      116.99      104.30      4.92 o
  -4  12  10      311.83      340.98      6.76 o
  -3  12  10      716.60      659.56      7.34 o
  -2  12  10      151.96      147.22      3.85 o
  -1  12  10      148.56      133.56      3.67 o
   0  12  10      110.50      126.30      3.65 o
   1  12  10        0.96       -3.72      2.45 o
   2  12  10       23.08       23.36      2.94 o
   3  12  10      215.50      185.11      4.94 o
   4  12  10       82.17       75.33      3.94 o
   5  12  10      498.19      474.70      7.23 o
   6  12  10        5.92        1.49      3.66 o
  -8  13  10        1.35        0.76      5.63 o
  -7  13  10       10.37        5.65      5.13 o
  -6  13  10      316.66      321.31      8.01 o
  -5  13  10      517.18      506.84      8.03 o
  -4  13  10      622.35      652.31      8.39 o
  -3  13  10      266.90      260.15      6.03 o
  -2  13  10       34.79       39.97      3.22 o
  -1  13  10        7.01        4.12      2.84 o
   0  13  10      215.35      222.52      4.83 o
   1  13  10      549.38      580.67      6.07 o
   2  13  10      596.59      621.42      8.52 o
   3  13  10      209.21      193.71      5.18 o
   4  13  10      171.32      202.78      5.87 o
   5  13  10       21.30       21.96      3.91 o
   6  13  10        0.06        0.89      3.81 o
  -7  14  10        6.64        2.71      5.15 o
  -6  14  10        0.33       -0.07      4.80 o
  -5  14  10       72.92       71.42      4.91 o
  -4  14  10      377.16      440.68      7.75 o
  -3  14  10      296.97      268.09      6.14 o
  -2  14  10     1238.91     1257.87     13.72 o
  -1  14  10        4.77        2.59      3.20 o
   0  14  10      525.47      485.57      6.32 o
   1  14  10      318.75      378.54      5.76 o
   2  14  10      196.73      195.57      4.67 o
   3  14  10       26.66       24.56      3.40 o
   4  14  10      459.96      443.10      7.67 o
   5  14  10      128.62      132.64      5.26 o
  -7  15  10       23.39       33.08      5.95 o
  -6  15  10      127.72      118.28      6.24 o
  -5  15  10      100.54      124.63      5.96 o
  -4  15  10      172.72      178.68      6.00 o
  -3  15  10       51.11       51.45      4.16 o
  -2  15  10       63.06       62.94      4.35 o
  -1  15  10        1.21       -2.67      3.44 o
   0  15  10       85.21       82.15      4.13 o
   1  15  10      175.14      168.63      4.83 o
   2  15  10      134.45      134.08      4.39 o
   3  15  10       69.89       57.71      4.12 o
   4  15  10       76.33       89.40      5.07 o
   5  15  10        2.35        2.85      4.24 o
  -6  16  10        1.32        1.17      5.29 o
  -5  16  10        6.23        6.82      4.92 o
  -4  16  10       85.07       88.86      5.24 o
  -3  16  10      190.58      198.91      6.45 o
  -2  16  10       53.61       53.74      4.57 o
  -1  16  10      777.01      777.33      8.92 o
   0  16  10       10.65        2.87      3.78 o
   1  16  10       31.25       45.81      3.91 o
   2  16  10        0.31       -1.32      3.32 o
   3  16  10       10.26        7.16      3.89 o
   4  16  10       23.32       18.35      4.53 o
  -6  17  10       13.31       23.05      6.21 o
  -5  17  10      395.67      432.75      9.05 o
  -4  17  10      179.61      169.42      6.75 o
  -3  17  10        0.81       -2.14      4.38 o
  -2  17  10       32.67       41.53      4.83 o
  -1  17  10      163.67      147.90      5.73 o
   0  17  10        2.03       -0.28      3.91 o
   1  17  10      896.36      866.19      9.63 o
   2  17  10       78.08       75.92      4.59 o
   3  17  10      176.18      154.92      6.01 o
   4  17  10        0.51        0.89      4.74 o
  -5  18  10        4.70        4.71      5.81 o
  -4  18  10       67.84       63.45      5.69 o
  -3  18  10       12.34       14.35      4.97 o
  -2  18  10      241.30      267.94      7.96 o
  -1  18  10       61.38       52.17      4.94 o
   0  18  10       25.50       47.66      4.86 o
   1  18  10      191.43      193.47      6.42 o
   2  18  10        0.20        4.49      4.23 o
   3  18  10        3.32        5.90      4.58 o
  -5  19  10       17.47       20.37      6.63 o
  -4  19  10      249.59      234.22      8.67 o
  -3  19  10        1.80       -2.72      5.16 o
  -2  19  10       70.00       79.03      5.83 o
  -1  19  10       78.96       65.05      5.43 o
   0  19  10      531.25      527.88      8.95 o
   1  19  10        1.52        6.10      4.67 o
   2  19  10      356.45      459.26      9.50 o
   3  19  10       45.04       59.16      6.21 o
  -4  20  10       24.20       25.60      6.48 o
  -3  20  10       91.49       70.40      6.91 o
  -2  20  10       51.88       60.97      6.10 o
  -1  20  10      249.22      248.54      8.17 o
   0  20  10       55.16       59.73      5.67 o
   1  20  10        8.77        6.17      5.16 o
   2  20  10        5.64        7.40      5.19 o
  -3  21  10       18.58       14.51      6.88 o
  -2  21  10        4.25        0.17      5.99 o
  -1  21  10       23.63       19.18      5.76 o
   0  21  10        0.55        4.84      5.02 o
  -9   0  11      226.66      244.43     11.43 o
  -7   0  11       69.33       63.43      6.17 o
  -5   0  11     1579.97     1571.69     25.24 o
  -3   0  11     2160.69     2031.38     23.60 o
  -1   0  11     2739.81     2504.98     19.09 o
   1   0  11       18.04       21.81      2.42 o
   3   0  11      582.98      634.35     13.18 o
   5   0  11      889.85      880.32     19.85 o
   7   0  11      118.09      130.69     11.48 o
  -9   1  11        1.04        0.43      5.02 o
  -8   1  11       78.05       74.68      4.79 o
  -7   1  11      263.54      236.35      6.15 o
  -6   1  11       57.09       65.49      3.79 o
  -5   1  11        2.19       -0.11      2.61 o
  -4   1  11      152.46      154.00      3.37 o
  -3   1  11       85.77       96.30      2.72 o
  -2   1  11        9.74       12.99      1.93 o
  -1   1  11     5167.61     5294.63     38.19 o
   0   1  11     1458.50     1469.51     12.11 o
   1   1  11       16.89       27.14      1.83 o
   2   1  11      208.92      207.52      3.52 o
   3   1  11       84.76      101.51      2.75 o
   4   1  11       10.90       11.93      2.07 o
   5   1  11      612.95      684.38     10.84 o
   6   1  11      190.55      172.99      5.19 o
   7   1  11      174.00      151.47      5.72 o
  -9   2  11       90.89       85.61      5.61 o
  -8   2  11      142.15      158.25      5.61 o
  -7   2  11       13.11        8.78      3.77 o
  -6   2  11      148.93      139.49      4.50 o
  -5   2  11       68.88       76.44      3.55 o
  -4   2  11     1667.14     1675.98     15.58 o
  -3   2  11      980.99      955.34      7.45 o
  -2   2  11     1049.76      990.38      8.35 o
  -1   2  11     1119.19     1120.38      6.76 o
   0   2  11      673.96      687.83      5.51 o
   1   2  11      352.83      390.27      4.44 o
   2   2  11      617.33      612.52      6.06 o
   3   2  11        6.91        1.43      1.88 o
   4   2  11      993.44     1017.98     12.86 o
   5   2  11      232.78      208.04      4.04 o
   6   2  11      235.10      211.24      7.03 o
   7   2  11        0.28        3.31      3.83 o
  -9   3  11       33.77       35.17      5.09 o
  -8   3  11      278.15      267.48      6.91 o
  -7   3  11      153.96      153.45      5.30 o
  -6   3  11     1330.12     1429.40     15.74 o
  -5   3  11      116.70      143.30      4.14 o
  -4   3  11      787.27      798.21      6.89 o
  -3   3  11       40.88       37.52      2.14 o
  -2   3  11      843.68      858.78      6.67 o
  -1   3  11      761.78      833.36      6.29 o
   0   3  11     2946.97     2916.72     34.20 o
   1   3  11      592.21      504.54      4.89 o
   2   3  11      515.60      518.75      6.69 o
   3   3  11      195.18      208.55      3.65 o
   4   3  11      203.01      197.71      3.60 o
   5   3  11        0.18       -0.46      2.18 o
   6   3  11      326.40      319.51      8.34 o
   7   3  11        3.22        1.72      3.99 o
  -9   4  11       74.92       68.01      5.67 o
  -8   4  11       34.79       40.23      4.85 o
  -7   4  11        8.38       11.32      3.89 o
  -6   4  11      213.67      204.93      5.23 o
  -5   4  11      244.67      226.66      5.04 o
  -4   4  11      101.57      127.37      3.91 o
  -3   4  11     2312.07     2395.72     18.65 o
  -2   4  11        1.88       -0.78      1.85 o
  -1   4  11      239.77      270.13      3.45 o
   0   4  11     1207.15     1175.52     11.68 o
   1   4  11      612.35      596.20      5.94 o
   2   4  11     1731.83     1745.50     16.31 o
   3   4  11     1435.14     1501.90     14.78 o
   4   4  11      226.55      229.33      3.89 o
   5   4  11      893.51      893.50     14.08 o
   6   4  11        1.34        0.86      2.71 o
   7   4  11        3.89        5.07      3.27 o
  -9   5  11       12.77       10.75      4.98 o
  -8   5  11        0.62       -1.41      4.26 o
  -7   5  11      713.77      731.28     11.00 o
  -6   5  11       45.12       54.52      3.78 o
  -5   5  11      251.99      278.07      5.27 o
  -4   5  11        5.60        1.58      2.74 o
  -3   5  11      186.14      177.16      4.00 o
  -2   5  11     1031.17     1050.91      7.90 o
  -1   5  11     3405.95     3519.23     25.96 o
   0   5  11        2.35       -0.50      1.68 o
   1   5  11     4993.78     4753.88     46.18 o
   2   5  11     1063.98     1101.91     10.34 o
   3   5  11     1029.97     1046.14     11.81 o
   4   5  11      404.59      434.26      5.68 o
   5   5  11      189.02      167.38      3.98 o
   6   5  11       68.01       72.51      3.41 o
   7   5  11      113.69       96.30      4.09 o
  -9   6  11      139.65      134.92      6.50 o
  -8   6  11       95.84       87.65      5.57 o
  -7   6  11        8.25        5.20      3.95 o
  -6   6  11       75.18       76.54      4.01 o
  -5   6  11      518.49      513.89      6.29 o
  -4   6  11     1225.09     1378.30     17.26 o
  -3   6  11       96.96       95.29      3.33 o
  -2   6  11     1238.73     1276.45     11.97 o
  -1   6  11      138.86      131.08      3.04 o
   0   6  11     2705.42     2688.25     26.69 o
   1   6  11       80.25       87.51      2.38 o
   2   6  11     1211.35     1238.66     10.51 o
   3   6  11       82.74       85.13      2.95 o
   4   6  11      476.71      477.57      7.24 o
   5   6  11      272.46      311.79      5.26 o
   6   6  11      272.70      259.07      4.81 o
   7   6  11        4.26        4.74      3.19 o
  -9   7  11       69.45       60.30      5.73 o
  -8   7  11      112.30      104.26      5.86 o
  -7   7  11      124.61      112.41      5.21 o
  -6   7  11       60.91       57.59      3.80 o
  -5   7  11       31.06       30.00      3.35 o
  -4   7  11        1.24       -0.35      2.73 o
  -3   7  11        5.56        8.50      2.54 o
  -2   7  11      263.10      239.85      4.25 o
  -1   7  11      112.40      109.29      3.05 o
   0   7  11     3928.33     3920.50     36.23 o
   1   7  11       94.43       70.82      2.43 o
   2   7  11     2220.37     2263.20     24.32 o
   3   7  11       27.57       26.04      2.58 o
   4   7  11      297.25      296.60      5.16 o
   5   7  11        0.54       -0.39      2.61 o
   6   7  11      516.84      525.12     11.09 o
  -9   8  11       86.89       99.17      6.29 o
  -8   8  11      208.94      207.01      7.08 o
  -7   8  11       20.41       22.36      4.31 o
  -6   8  11      189.44      192.54      5.13 o
  -5   8  11       29.84       27.35      3.30 o
  -4   8  11      865.26      930.62      8.86 o
  -3   8  11      285.37      277.73      4.98 o
  -2   8  11     3065.11     3213.31     31.00 o
  -1   8  11       83.99       76.45      2.88 o
   0   8  11        0.31       -0.37      2.21 o
   1   8  11      110.91      124.25      3.01 o
   2   8  11     1244.73     1263.43     16.19 o
   3   8  11      855.54      898.40     11.92 o
   4   8  11      577.93      571.27      7.24 o
   5   8  11       49.07       47.53      3.29 o
   6   8  11      115.62      142.88      4.12 o
  -8   9  11        6.42        8.81      4.90 o
  -7   9  11      347.37      341.01      7.93 o
  -6   9  11        4.38        0.60      3.54 o
  -5   9  11      412.42      422.30      6.32 o
  -4   9  11        0.29       -0.28      2.73 o
  -3   9  11      122.04      117.93      3.78 o
  -2   9  11       30.00       32.82      2.91 o
  -1   9  11     1028.18     1089.21     11.44 o
   0   9  11       24.51       23.85      2.55 o
   1   9  11     3906.77     4271.27     39.53 o
   2   9  11     1058.11     1063.09     12.42 o
   3   9  11      461.10      455.43      6.24 o
   4   9  11      209.40      215.23      4.86 o
   5   9  11       49.69       55.59      3.40 o
   6   9  11       23.40       26.80      3.28 o
  -8  10  11      102.12       89.01      6.19 o
  -7  10  11       15.14       10.94      4.86 o
  -6  10  11       17.02       17.16      4.12 o
  -5  10  11      204.37      187.50      5.49 o
  -4  10  11       45.82       26.93      3.32 o
  -3  10  11      310.73      261.59      5.53 o
  -2  10  11       18.29       10.74      2.58 o
  -1  10  11        3.32       -1.33      2.42 o
   0  10  11      346.48      377.39      5.26 o
   1  10  11      920.94      966.77      9.04 o
   2  10  11      246.45      255.89      4.81 o
   3  10  11      438.63      467.88      6.71 o
   4  10  11       72.00       69.30      3.62 o
   5  10  11      399.73      391.05      5.99 o
   6  10  11        6.70        1.19      3.37 o
  -8  11  11       10.23       15.31      5.33 o
  -7  11  11       59.16       54.25      5.59 o
  -6  11  11      438.70      445.86      9.08 o
  -5  11  11      646.58      619.45      8.21 o
  -4  11  11      214.47      209.06      5.30 o
  -3  11  11       12.62       16.57      3.40 o
  -2  11  11      666.09      635.38      7.88 o
  -1  11  11       48.79       45.66      3.02 o
   0  11  11      489.49      476.08      6.14 o
   1  11  11        2.07        6.44      2.49 o
   2  11  11      237.80      268.01      5.05 o
   3  11  11       61.37       63.97      3.49 o
   4  11  11       13.61       16.84      3.38 o
   5  11  11        5.32        5.68      3.36 o
   6  11  11       50.34       41.07      3.98 o
  -8  12  11        1.10        1.27      5.56 o
  -7  12  11       10.45       10.63      5.02 o
  -6  12  11      108.04       88.50      5.13 o
  -5  12  11        0.38        7.19      3.91 o
  -4  12  11      350.02      339.96      7.24 o
  -3  12  11      529.60      560.97      8.03 o
  -2  12  11      402.06      379.87      5.99 o
  -1  12  11       78.60       92.98      3.49 o
   0  12  11       24.31       17.62      2.74 o
   1  12  11       20.90       25.57      2.93 o
   2  12  11      337.72      342.82      5.53 o
   3  12  11       20.94       19.76      3.33 o
   4  12  11      591.38      586.46      8.19 o
   5  12  11       11.51       13.42      3.83 o
  -7  13  11       10.01       11.16      5.08 o
  -6  13  11       38.02       39.74      5.05 o
  -5  13  11      366.29      379.43      7.86 o
  -4  13  11        4.24        3.24      3.92 o
  -3  13  11      651.96      669.45      9.68 o
  -2  13  11      105.84      125.78      4.30 o
  -1  13  11      199.20      204.01      5.05 o
   0  13  11      313.37      328.27      5.40 o
   1  13  11       95.37       81.51      3.57 o
   2  13  11        5.43        6.04      3.09 o
   3  13  11       17.21       19.82      3.63 o
   4  13  11        6.23        0.38      3.61 o
   5  13  11       15.58       12.19      3.96 o
  -7  14  11        0.03       -1.02      5.55 o
  -6  14  11       25.38       15.34      5.05 o
  -5  14  11      252.28      246.26      7.34 o
  -4  14  11       27.78       11.32      4.50 o
  -3  14  11      805.34      873.57     12.59 o
  -2  14  11        2.50       -0.07      3.83 o
  -1  14  11      587.70      583.21      9.00 o
   0  14  11       17.61        9.61      3.20 o
   1  14  11        2.65       -4.39      2.87 o
   2  14  11       52.08       45.85      3.71 o
   3  14  11      214.96      238.85      6.33 o
   4  14  11        6.68        8.65      4.15 o
   5  14  11      213.97      250.13      6.99 o
  -7  15  11       19.24       22.24      5.95 o
  -6  15  11       68.77       69.45      6.30 o
  -5  15  11        1.15        4.24      4.69 o
  -4  15  11       82.42       92.37      5.74 o
  -3  15  11        7.28        4.70      4.02 o
  -2  15  11       32.44       21.38      4.33 o
  -1  15  11      620.52      608.94      8.48 o
   0  15  11      154.87      150.18      4.80 o
   1  15  11       86.27       68.96      4.05 o
   2  15  11      167.69      176.71      5.25 o
   3  15  11       36.56       27.59      4.37 o
   4  15  11       10.43        9.90      4.30 o
  -6  16  11        4.67        4.21      5.58 o
  -5  16  11      263.79      244.35      7.89 o
  -4  16  11      348.12      405.81      8.96 o
  -3  16  11       63.91       56.15      4.99 o
  -2  16  11      175.13      194.53      6.43 o
  -1  16  11       33.13       17.27      4.15 o
   0  16  11       19.93       19.36      3.93 o
   1  16  11        0.54       -2.63      3.42 o
   2  16  11      132.26      111.10      5.08 o
   3  16  11        3.30       -0.12      4.36 o
   4  16  11      257.07      245.27      7.36 o
  -6  17  11      182.72      186.54      8.47 o
  -5  17  11        2.48        7.81      5.84 o
  -4  17  11       76.93       72.69      5.82 o
  -3  17  11        4.08       -1.46      4.52 o
  -2  17  11       17.20       20.14      4.61 o
  -1  17  11       26.33       34.68      4.65 o
   0  17  11      524.90      514.94      8.26 o
   1  17  11        2.40        9.16      3.92 o
   2  17  11      326.36      358.62      7.72 o
   3  17  11       13.61       21.08      4.95 o
  -5  18  11      205.57      208.06      9.07 o
  -4  18  11       45.19       54.90      5.87 o
  -3  18  11      219.87      220.56      8.30 o
  -2  18  11        9.61        7.41      5.23 o
  -1  18  11      353.30      396.87      8.90 o
   0  18  11       20.25       20.92      4.78 o
   1  18  11        1.76        3.91      4.47 o
   2  18  11        0.51        2.56      4.85 o
   3  18  11      229.97      270.46      8.68 o
  -4  19  11       16.69       15.74      5.85 o
  -3  19  11        0.70        2.77      5.32 o
  -2  19  11        7.12        3.96      5.09 o
  -1  19  11       82.00       85.11      6.01 o
   0  19  11        6.02       12.24      4.74 o
   1  19  11      311.49      365.54      8.66 o
   2  19  11        1.91        3.88      5.72 o
  -3  20  11      140.94      133.64      7.98 o
  -2  20  11      222.94      179.71      8.03 o
  -1  20  11        0.39       -1.74      5.34 o
   0  20  11       30.56       27.95      5.47 o
   1  20  11        0.12        0.95      5.24 o
  -8   0  12       11.84        7.53      5.87 o
  -6   0  12      824.93      760.71     17.02 o
  -4   0  12      778.41      708.45      8.55 o
  -2   0  12      832.11      777.23      8.76 o
   0   0  12      280.16      322.24      4.77 o
   2   0  12       60.52       52.77      3.56 o
   4   0  12        3.76        6.19      3.29 o
   6   0  12      115.90      134.86      6.88 o
  -9   1  12       20.22       23.86      5.30 o
  -8   1  12      240.37      240.54      6.66 o
  -7   1  12        6.77        4.28      3.87 o
  -6   1  12      115.15      132.92      4.60 o
  -5   1  12       61.27       60.27      3.40 o
  -4   1  12      259.12      257.71      4.45 o
  -3   1  12       87.01       85.84      2.93 o
  -2   1  12     3613.37     3495.19     34.98 o
  -1   1  12     1047.46     1044.03      6.96 o
   0   1  12     2084.25     2141.15     15.54 o
   1   1  12       59.95       62.47      2.31 o
   2   1  12        0.26       -1.37      2.05 o
   3   1  12      367.94      332.09      4.21 o
   4   1  12      374.85      381.61      5.57 o
   5   1  12      411.83      387.94      6.85 o
   6   1  12      605.47      575.81     13.05 o
  -9   2  12        9.09       15.04      4.96 o
  -8   2  12       22.07       25.95      4.40 o
  -7   2  12      476.06      465.36      7.55 o
  -6   2  12       59.09       60.00      3.89 o
  -5   2  12     1594.75     1665.74     20.60 o
  -4   2  12       45.79       58.33      3.23 o
  -3   2  12     3219.21     3368.50     27.28 o
  -2   2  12       53.50       53.45      2.19 o
  -1   2  12      334.26      295.71      3.99 o
   0   2  12       31.87       23.80      1.55 o
   1   2  12      900.82      895.46      7.67 o
   2   2  12        9.49       10.77      2.12 o
   3   2  12      683.39      796.38      8.59 o
   4   2  12       75.63       85.02      2.74 o
   5   2  12      163.94      180.91      3.88 o
   6   2  12       44.12       51.53      4.22 o
  -9   3  12       26.46       26.68      5.12 o
  -8   3  12        9.28       12.08      4.27 o
  -7   3  12      483.13      499.39      8.90 o
  -6   3  12       37.17       40.01      3.75 o
  -5   3  12       26.56       23.72      3.11 o
  -4   3  12        6.69        5.81      2.78 o
  -3   3  12       49.94       57.71      2.58 o
  -2   3  12       14.34        8.93      2.04 o
  -1   3  12      674.16      683.07      5.26 o
   0   3  12       25.58       29.43      1.99 o
   1   3  12       63.64       58.00      2.48 o
   2   3  12        9.51        1.48      2.10 o
   3   3  12        3.25        4.78      2.18 o
   4   3  12      519.22      526.02      7.53 o
   5   3  12      510.37      492.48      7.70 o
   6   3  12       95.08       91.11      3.67 o
  -9   4  12       28.65       24.66      5.17 o
  -8   4  12        1.91        0.98      4.07 o
  -7   4  12       72.05       68.40      4.66 o
  -6   4  12      520.96      503.11      6.88 o
  -5   4  12      429.41      449.09      6.16 o
  -4   4  12     1799.44     1898.29     21.82 o
  -3   4  12       82.02       82.77      3.12 o
  -2   4  12        3.23       -2.49      1.97 o
  -1   4  12       87.90       82.41      2.64 o
   0   4  12     1249.41     1297.89     11.40 o
   1   4  12     1306.21     1318.14     13.36 o
   2   4  12     1789.51     1841.09     20.18 o
   3   4  12      760.92      755.18      9.39 o
   4   4  12      469.38      528.02      6.69 o
   5   4  12      209.94      218.76      4.39 o
   6   4  12       53.62       63.28      3.48 o
  -9   5  12        4.65        8.31      5.07 o
  -8   5  12      156.97      148.34      6.14 o
  -7   5  12      152.42      143.77      5.43 o
  -6   5  12        0.89        0.28      3.35 o
  -5   5  12       84.99       89.37      3.92 o
  -4   5  12       54.53       59.12      3.56 o
  -3   5  12      152.34      150.62      3.80 o
  -2   5  12      809.47      811.50      8.17 o
  -1   5  12      963.29      993.11      9.25 o
   0   5  12     1125.18     1125.45     10.35 o
   1   5  12      630.57      599.40      6.43 o
   2   5  12       25.75       16.59      2.37 o
   3   5  12        0.07        1.55      2.31 o
   4   5  12      105.12      122.91      3.49 o
   5   5  12       35.76       38.67      2.79 o
   6   5  12      172.12      158.31      4.92 o
  -9   6  12        8.80        8.73      5.20 o
  -8   6  12        0.39       -0.71      4.57 o
  -7   6  12       23.96       25.02      4.27 o
  -6   6  12      254.97      240.05      5.97 o
  -5   6  12        2.99        5.81      3.13 o
  -4   6  12      145.20      161.41      4.52 o
  -3   6  12        5.00       -0.62      2.51 o
  -2   6  12        0.25       -4.40      2.34 o
  -1   6  12       66.00       65.69      2.75 o
   0   6  12       71.18       55.67      2.53 o
   1   6  12       10.41        5.01      2.14 o
   2   6  12      223.20      218.12      4.21 o
   3   6  12      353.16      369.62      5.64 o
   4   6  12      514.01      477.94      6.70 o
   5   6  12        1.46        0.19      2.66 o
   6   6  12        6.11       -1.59      2.82 o
  -8   7  12       20.68       16.24      4.91 o
  -7   7  12      348.97      344.32      7.07 o
  -6   7  12       45.68       40.52      4.03 o
  -5   7  12       43.92       43.32      3.63 o
  -4   7  12      356.55      363.33      5.76 o
  -3   7  12     1360.03     1411.44     14.12 o
  -2   7  12       18.22       16.28      2.66 o
  -1   7  12     2323.70     2415.65     23.62 o
   0   7  12      204.79      194.56      4.00 o
   1   7  12     1300.23     1303.51     11.40 o
   2   7  12        7.66        5.30      2.46 o
   3   7  12        3.24        3.94      2.59 o
   4   7  12      114.37       99.44      3.49 o
   5   7  12      551.36      591.52     11.77 o
   6   7  12        0.73       -0.23      2.85 o
  -8   8  12       54.43       49.51      5.45 o
  -7   8  12       40.09       42.64      4.68 o
  -6   8  12      199.26      193.44      5.35 o
  -5   8  12      138.96      133.72      4.69 o
  -4   8  12      342.19      325.88      5.69 o
  -3   8  12      155.57      145.45      4.43 o
  -2   8  12       37.83       41.91      3.00 o
  -1   8  12        0.47        1.65      2.77 o
   0   8  12      810.31      766.86     10.39 o
   1   8  12      212.52      227.74      4.00 o
   2   8  12      548.05      524.69      6.32 o
   3   8  12       50.08       52.90      3.12 o
   4   8  12      125.35      120.39      3.99 o
   5   8  12        9.37        9.14      3.11 o
   6   8  12       15.81       16.11      3.12 o
  -8   9  12      301.05      307.51      8.83 o
  -7   9  12       12.11        9.36      4.86 o
  -6   9  12       67.36       69.98      4.37 o
  -5   9  12       16.28        6.24      3.37 o
  -4   9  12        3.54        5.93      3.04 o
  -3   9  12       80.53       84.18      4.02 o
  -2   9  12      193.11      169.78      4.15 o
  -1   9  12     1232.86     1242.12     12.39 o
   0   9  12       41.86       42.16      3.00 o
   1   9  12      433.18      420.74      5.44 o
   2   9  12        0.11       -3.52      2.55 o
   3   9  12        5.17        2.65      2.87 o
   4   9  12      601.98      612.54      9.57 o
   5   9  12       73.21       77.36      3.76 o
   6   9  12      142.41      133.19      4.42 o
  -8  10  12        0.45        0.16      5.24 o
  -7  10  12       14.17       20.14      5.13 o
  -6  10  12      804.11      819.53     10.11 o
  -5  10  12       56.46       61.35      4.25 o
  -4  10  12     1165.55     1149.84     12.22 o
  -3  10  12      346.28      380.16      6.49 o
  -2  10  12      114.36      114.60      3.80 o
  -1  10  12       61.43       67.12      3.41 o
   0  10  12     3338.20     3415.36     32.86 o
   1  10  12      117.35      115.09      3.55 o
   2  10  12      767.21      748.01      9.59 o
   3  10  12      252.26      256.36      5.41 o
   4  10  12      597.80      595.55     10.27 o
   5  10  12        9.50       11.82      3.43 o
  -8  11  12        2.12       -1.62      5.47 o
  -7  11  12       30.30       32.09      5.37 o
  -6  11  12        1.39        2.76      4.36 o
  -5  11  12      140.15      140.56      5.43 o
  -4  11  12       34.83       39.56      3.86 o
  -3  11  12      427.70      396.65      6.79 o
  -2  11  12       10.59        6.88      3.05 o
  -1  11  12      539.53      545.40      6.33 o
   0  11  12      145.28      138.28      3.86 o
   1  11  12       20.83       15.18      2.80 o
   2  11  12       42.28       36.63      3.22 o
   3  11  12       49.83       36.00      3.53 o
   4  11  12      240.30      239.73      5.85 o
   5  11  12       98.69       87.81      4.51 o
  -7  12  12       52.23       56.32      5.67 o
  -6  12  12       51.21       52.26      4.96 o
  -5  12  12      973.38      928.33     12.50 o
  -4  12  12       19.16       15.97      4.04 o
  -3  12  12      561.17      571.05      7.92 o
  -2  12  12       28.82       31.13      3.77 o
  -1  12  12      125.90      113.10      4.00 o
   0  12  12      142.64      144.00      3.96 o
   1  12  12      645.82      656.88      8.57 o
   2  12  12       89.66       88.85      3.91 o
   3  12  12      466.09      484.21      6.94 o
   4  12  12       24.56       23.31      3.89 o
   5  12  12        0.34       -0.26      3.73 o
  -7  13  12        1.12       -0.85      5.49 o
  -6  13  12       93.12      101.87      6.18 o
  -5  13  12       36.64       31.38      4.79 o
  -4  13  12       39.86       44.39      4.78 o
  -3  13  12      494.46      498.56      7.81 o
  -2  13  12     1525.07     1579.86     19.45 o
  -1  13  12      597.23      636.54      7.09 o
   0  13  12      755.73      753.40      8.01 o
   1  13  12      113.28      130.07      4.24 o
   2  13  12       51.67       39.27      3.58 o
   3  13  12       68.41       59.52      4.45 o
   4  13  12       74.73       79.07      4.79 o
  -7  14  12        0.40       -4.27      5.77 o
  -6  14  12       89.29       70.75      6.19 o
  -5  14  12       43.36       46.14      5.21 o
  -4  14  12      294.21      307.45      8.14 o
  -3  14  12        9.26       11.87      4.15 o
  -2  14  12       50.30       57.98      5.00 o
  -1  14  12        0.53        0.80      3.55 o
   0  14  12      112.25      128.76      4.51 o
   1  14  12       18.49       12.97      3.27 o
   2  14  12      197.66      195.76      5.44 o
   3  14  12        3.39        2.95      4.04 o
   4  14  12       66.38       60.90      4.94 o
  -6  15  12       47.53       36.83      6.42 o
  -5  15  12       17.38       19.52      5.02 o
  -4  15  12      137.39      105.56      5.95 o
  -3  15  12       41.36       43.39      4.87 o
  -2  15  12      760.82      772.28     10.32 o
  -1  15  12       66.32       59.11      4.60 o
   0  15  12      353.80      337.23      6.77 o
   1  15  12       14.37        9.69      3.57 o
   2  15  12       63.44       47.53      4.22 o
   3  15  12      178.55      170.38      6.14 o
   4  15  12      164.11      175.64      6.35 o
  -6  16  12        0.78       -0.23      6.27 o
  -5  16  12      330.26      351.54      9.68 o
  -4  16  12        0.63       -1.19      4.59 o
  -3  16  12      423.47      471.68      9.27 o
  -2  16  12       76.35       56.73      5.42 o
  -1  16  12       21.96       15.79      4.22 o
   0  16  12      166.95      185.08      5.85 o
   1  16  12      223.71      202.72      5.94 o
   2  16  12        8.17        8.36      4.38 o
   3  16  12      367.43      381.71      8.69 o
  -5  17  12       32.20       31.74      6.63 o
  -4  17  12       11.76        6.42      5.01 o
  -3  17  12       35.81       38.55      5.35 o
  -2  17  12       21.80       17.47      4.97 o
  -1  17  12       77.34       77.13      5.09 o
   0  17  12       15.84       22.78      4.50 o
   1  17  12       76.32       94.26      5.35 o
   2  17  12        2.86       -0.42      4.50 o
   3  17  12       42.26       31.12      5.37 o
  -4  18  12      185.79      182.70      8.25 o
  -3  18  12       41.30       46.00      5.77 o
  -2  18  12       60.07       40.78      5.27 o
  -1  18  12       30.59       31.64      4.94 o
   0  18  12       91.88       88.93      5.43 o
   1  18  12       82.95       97.64      5.80 o
   2  18  12       79.92       71.14      6.21 o
  -3  19  12       15.10        8.26      6.64 o
  -2  19  12      127.70      121.04      7.09 o
  -1  19  12       44.72       41.46      5.64 o
   0  19  12      226.91      237.01      7.78 o
   1  19  12       45.33       50.37      6.11 o
  -1  20  12        1.16        2.06      5.44 o
  -9   0  13       65.54       49.29      8.00 o
  -7   0  13      127.55      133.52      7.62 o
  -5   0  13      464.07      455.13      9.24 o
  -3   0  13        0.55       -5.04      3.13 o
  -1   0  13     4447.18     4388.96     48.29 o
   1   0  13     4732.33     4704.50     89.38 o
   3   0  13      302.02      308.44      6.35 o
   5   0  13      177.59      155.04      5.87 o
  -9   1  13       63.75       67.74      5.88 o
  -8   1  13       96.70       91.19      5.23 o
  -7   1  13      118.93      116.60      5.21 o
  -6   1  13      122.09      112.58      4.60 o
  -5   1  13       10.64        5.05      3.27 o
  -4   1  13      320.02      305.15      5.31 o
  -3   1  13      338.31      363.33      4.73 o
  -2   1  13     1028.59     1083.49      9.01 o
  -1   1  13      423.13      377.58      4.84 o
   0   1  13      132.57      131.69      2.86 o
   1   1  13      144.18      139.70      3.61 o
   2   1  13       34.48       43.78      2.87 o
   3   1  13        6.00        4.29      2.45 o
   4   1  13      445.42      458.08      6.02 o
   5   1  13       85.04       67.74      3.00 o
   6   1  13      132.29      130.74      5.21 o
  -9   2  13       10.95       10.75      5.05 o
  -8   2  13       16.19       20.03      4.47 o
  -7   2  13      174.84      154.02      5.56 o
  -6   2  13      447.41      450.85      6.88 o
  -5   2  13       17.72       13.95      3.38 o
  -4   2  13      487.51      516.03      6.23 o
  -3   2  13       70.23       67.74      2.90 o
  -2   2  13       14.79        7.78      2.30 o
  -1   2  13     1183.65     1118.40      7.72 o
   0   2  13      358.26      348.65      4.06 o
   1   2  13      788.73      824.40      7.75 o
   2   2  13      728.26      729.32     10.03 o
   3   2  13        3.32        3.18      2.47 o
   4   2  13       62.58       65.34      2.90 o
   5   2  13       60.88       58.84      2.93 o
   6   2  13       34.69       34.77      3.54 o
  -9   3  13       31.02       28.27      5.34 o
  -8   3  13        0.61       -0.65      4.22 o
  -7   3  13        0.48        0.10      3.94 o
  -6   3  13      152.24      149.59      5.08 o
  -5   3  13      299.94      284.48      5.63 o
  -4   3  13      987.75     1026.06     10.38 o
  -3   3  13     1194.42     1159.08      9.23 o
  -2   3  13     4067.52     4254.31     33.38 o
  -1   3  13      333.10      318.03      4.33 o
   0   3  13      289.02      310.63      3.98 o
   1   3  13       17.61       19.91      2.46 o
   2   3  13     1333.29     1312.73     16.75 o
   3   3  13      575.59      576.46      9.52 o
   4   3  13     1018.57     1053.66     14.30 o
   5   3  13      251.62      251.44      4.88 o
   6   3  13      185.88      156.41      4.82 o
  -9   4  13        8.38        8.15      5.16 o
  -8   4  13       23.17       18.28      4.54 o
  -7   4  13      257.72      256.70      6.70 o
  -6   4  13      202.89      194.60      5.60 o
  -5   4  13       95.84      106.23      4.07 o
  -4   4  13      229.66      241.09      5.31 o
  -3   4  13      143.24      153.15      4.17 o
  -2   4  13      230.85      231.72      4.22 o
  -1   4  13      449.15      511.82      5.09 o
   0   4  13       17.20       17.00      2.26 o
   1   4  13      335.67      352.03      4.85 o
   2   4  13        3.51       -2.92      2.35 o
   3   4  13      101.36       88.72      3.13 o
   4   4  13       21.17        8.52      2.72 o
   5   4  13       14.16       14.77      2.84 o
   6   4  13       13.25        8.42      3.43 o
  -8   5  13        6.79        7.98      4.64 o
  -7   5  13        7.40        5.48      4.09 o
  -6   5  13       16.62       16.86      3.80 o
  -5   5  13      856.29      778.27      9.48 o
  -4   5  13       91.33      108.21      4.07 o
  -3   5  13      609.96      614.35      6.99 o
  -2   5  13      467.38      460.92      5.53 o
  -1   5  13      622.07      618.26      5.49 o
   0   5  13      137.30      127.25      3.29 o
   1   5  13       17.17       14.49      2.27 o
   2   5  13       58.38       51.30      2.90 o
   3   5  13      962.85     1005.29     13.02 o
   4   5  13       69.47       57.69      3.24 o
   5   5  13      486.35      481.89      8.90 o
   6   5  13        4.86        1.29      3.17 o
  -8   6  13       78.43       72.10      5.63 o
  -7   6  13      156.63      144.20      5.61 o
  -6   6  13      327.08      318.91      6.59 o
  -5   6  13      617.12      615.74      7.67 o
  -4   6  13      160.71      136.13      4.39 o
  -3   6  13       79.58       91.30      3.94 o
  -2   6  13     4783.47     4906.69     45.25 o
  -1   6  13     1213.65     1312.92     14.35 o
   0   6  13     1754.83     1785.51     17.68 o
   1   6  13      406.87      418.23      4.82 o
   2   6  13     1688.02     1707.31     19.88 o
   3   6  13      168.13      173.26      4.27 o
   4   6  13        9.25        7.37      2.81 o
   5   6  13        0.69        0.65      2.96 o
   6   6  13       95.11       86.21      3.83 o
  -8   7  13      120.25      140.42      6.47 o
  -7   7  13       17.38       19.32      4.23 o
  -6   7  13       11.21        6.04      3.84 o
  -5   7  13       77.31       77.64      4.26 o
  -4   7  13      244.01      202.45      5.35 o
  -3   7  13      132.79      135.82      4.45 o
  -2   7  13      128.38      123.30      3.95 o
  -1   7  13      213.75      227.99      4.97 o
   0   7  13      100.79      100.92      3.45 o
   1   7  13        3.96        2.46      2.43 o
   2   7  13       34.44       19.75      2.77 o
   3   7  13        9.86        4.55      2.71 o
   4   7  13      500.22      524.27      7.95 o
   5   7  13        3.08        1.62      3.08 o
  -8   8  13       96.15       95.78      6.50 o
  -7   8  13      158.83      173.86      6.00 o
  -6   8  13      471.09      458.26      7.26 o
  -5   8  13      608.90      600.01      7.81 o
  -4   8  13       40.20       29.86      3.67 o
  -3   8  13        6.27        9.33      3.28 o
  -2   8  13       71.10       83.23      3.55 o
  -1   8  13      311.90      237.63      5.09 o
   0   8  13     3374.62     3579.14     37.15 o
   1   8  13       15.19       14.20      2.69 o
   2   8  13      289.26      283.03      5.28 o
   3   8  13      163.37      150.45      4.24 o
   4   8  13       15.73       13.80      3.19 o
   5   8  13       18.77       20.74      3.41 o
  -8   9  13        1.63       10.41      5.41 o
  -7   9  13        0.15       -0.11      4.85 o
  -6   9  13        4.68       -0.59      3.96 o
  -5   9  13      289.43      324.20      6.92 o
  -4   9  13       93.41      112.99      4.78 o
  -3   9  13      839.54      853.74     10.47 o
  -2   9  13       48.77       30.47      3.31 o
  -1   9  13      120.07      126.74      4.01 o
   0   9  13      161.30      129.73      3.87 o
   1   9  13       60.32       60.96      3.28 o
   2   9  13       26.75       18.40      3.07 o
   3   9  13      975.77      891.56     14.71 o
   4   9  13        8.89       12.20      3.38 o
   5   9  13      466.04      448.83      7.62 o
  -8  10  13       38.44       33.60      6.18 o
  -7  10  13       44.09       52.20      5.84 o
  -6  10  13       43.16       53.74      5.07 o
  -5  10  13      178.75      172.09      5.68 o
  -4  10  13       88.72       86.58      4.47 o
  -3  10  13      113.13      136.34      4.64 o
  -2  10  13       15.59       22.04      3.39 o
  -1  10  13       44.36       22.68      3.12 o
   0  10  13      348.94      389.51      5.56 o
   1  10  13       51.48       47.35      2.97 o
   2  10  13      301.75      327.01      6.12 o
   3  10  13       16.90       18.89      3.59 o
   4  10  13        0.19       -1.69      3.30 o
   5  10  13       13.60       11.26      3.62 o
  -7  11  13       57.69       37.72      5.91 o
  -6  11  13        0.54        2.02      4.57 o
  -5  11  13       45.67       60.89      4.76 o
  -4  11  13      340.16      379.57      6.92 o
  -3  11  13      625.74      656.72     10.01 o
  -2  11  13     1798.56     1866.57     17.49 o
  -1  11  13      153.59      152.72      4.36 o
   0  11  13       65.94       93.40      3.69 o
   1  11  13        0.30       -2.35      2.67 o
   2  11  13       69.93       73.61      4.13 o
   3  11  13      478.13      464.33      7.26 o
   4  11  13      227.58      236.90      6.06 o
   5  11  13       81.53       79.42      4.63 o
  -7  12  13        0.23       -2.68      5.61 o
  -6  12  13       98.50      100.16      6.06 o
  -5  12  13        0.75        5.00      4.51 o
  -4  12  13      104.55      112.15      5.17 o
  -3  12  13        1.49        1.68      3.78 o
  -2  12  13       86.60       81.10      4.46 o
  -1  12  13      540.36      641.60      9.14 o
   0  12  13      225.24      256.52      5.33 o
   1  12  13      284.34      306.83      5.46 o
   2  12  13      355.95      397.59      6.75 o
   3  12  13      131.13      118.84      5.08 o
   4  12  13        6.82       13.71      3.94 o
  -7  13  13        0.99        1.85      5.93 o
  -6  13  13        2.62        3.10      5.25 o
  -5  13  13       26.14       20.35      4.95 o
  -4  13  13      128.65      119.85      5.80 o
  -3  13  13      438.99      429.73      7.65 o
  -2  13  13       93.84       98.08      4.81 o
  -1  13  13      200.53      218.14      5.97 o
   0  13  13       20.97       33.41      3.51 o
   1  13  13      133.58      129.18      4.33 o
   2  13  13        5.69        9.45      3.63 o
   3  13  13      123.29      139.73      5.48 o
   4  13  13       55.46       42.14      4.59 o
  -6  14  13        5.10        0.45      6.16 o
  -5  14  13      145.84      149.45      6.65 o
  -4  14  13        5.10        5.40      4.47 o
  -3  14  13        0.06        3.11      4.36 o
  -2  14  13      179.91      188.92      6.19 o
  -1  14  13      211.87      239.52      6.50 o
   0  14  13      211.52      236.25      5.83 o
   1  14  13      754.50      802.27      9.92 o
   2  14  13       15.15       17.37      3.71 o
   3  14  13       42.42       41.63      4.82 o
  -6  15  13       20.55       13.95      6.53 o
  -5  15  13        4.56       -6.23      5.15 o
  -4  15  13       81.39       88.94      5.88 o
  -3  15  13      209.34      217.55      7.01 o
  -2  15  13      172.22      192.48      7.02 o
  -1  15  13       15.63       11.95      4.22 o
   0  15  13        7.24        5.35      3.98 o
   1  15  13        3.45        0.23      3.55 o
   2  15  13      151.87      169.31      6.31 o
   3  15  13       25.66       17.72      4.65 o
  -5  16  13       94.01       83.65      6.78 o
  -4  16  13      110.94      118.28      6.71 o
  -3  16  13       21.37       14.48      5.29 o
  -2  16  13       20.51       22.47      5.13 o
  -1  16  13      125.84      122.91      5.64 o
   0  16  13       86.81      102.83      5.22 o
   1  16  13        2.69       -1.45      3.88 o
   2  16  13       63.06       76.13      5.37 o
  -4  17  13      251.40      229.42      8.56 o
  -3  17  13       69.22       65.67      6.25 o
  -2  17  13      180.79      196.31      7.30 o
  -1  17  13       53.38       40.42      4.94 o
   0  17  13        0.73        2.47      4.22 o
   1  17  13        0.09       -4.57      4.25 o
   2  17  13      104.53      115.91      6.35 o
  -3  18  13       13.15        8.43      6.11 o
  -2  18  13        1.10       -2.22      4.85 o
  -1  18  13       74.65       83.16      5.61 o
   0  18  13        1.60        0.58      4.51 o
   1  18  13      119.26      111.67      6.31 o
  -2  19  13       40.27       51.09      7.02 o
  -1  19  13        1.97       -1.64      5.14 o
  -8   0  14      287.75      268.52     10.12 o
  -6   0  14      331.09      313.82      9.09 o
  -4   0  14      280.59      271.79      8.37 o
  -2   0  14      834.37      837.96      9.02 o
   0   0  14     1485.24     1401.30     19.71 o
   2   0  14      555.49      534.97     12.61 o
   4   0  14      227.62      219.93      6.63 o
  -8   1  14       24.07       15.85      4.55 o
  -7   1  14        2.88        0.45      4.00 o
  -6   1  14      150.03      153.51      5.30 o
  -5   1  14      576.89      551.25      7.27 o
  -4   1  14       14.96       17.44      3.37 o
  -3   1  14       64.97       71.83      3.13 o
  -2   1  14       11.54        3.95      2.53 o
  -1   1  14      203.30      185.75      3.88 o
   0   1  14      597.94      594.68      5.91 o
   1   1  14        1.65        0.74      2.68 o
   2   1  14     1265.47     1306.19     16.95 o
   3   1  14      342.02      323.22      5.14 o
   4   1  14      231.95      240.74      4.85 o
   5   1  14        1.05        0.02      2.94 o
  -8   2  14        0.31       -3.73      4.36 o
  -7   2  14      102.68      103.31      5.28 o
  -6   2  14      209.80      214.62      5.97 o
  -5   2  14        0.91       -0.11      3.48 o
  -4   2  14      584.80      587.86      7.92 o
  -3   2  14      516.07      509.66      5.96 o
  -2   2  14        7.93        2.69      2.41 o
  -1   2  14     1588.22     1660.98     14.33 o
   0   2  14      205.26      160.80      3.71 o
   1   2  14      429.90      422.34      5.39 o
   2   2  14       97.58      100.57      3.66 o
   3   2  14      175.82      178.85      4.46 o
   4   2  14       20.22       13.85      3.11 o
   5   2  14      479.58      477.26      9.67 o
  -8   3  14        3.45        1.03      4.43 o
  -7   3  14       30.38       27.12      4.48 o
  -6   3  14       99.07       88.88      4.73 o
  -5   3  14      545.55      524.59      7.29 o
  -4   3  14       57.36       43.15      3.70 o
  -3   3  14      300.34      328.02      5.47 o
  -2   3  14      328.14      324.14      4.74 o
  -1   3  14      123.33      116.74      3.19 o
   0   3  14      175.30      157.83      3.61 o
   1   3  14      398.70      378.14      5.16 o
   2   3  14       16.46       12.42      2.71 o
   3   3  14      272.69      289.12      5.15 o
   4   3  14        4.72       -1.27      2.77 o
   5   3  14      161.06      163.89      4.54 o
  -8   4  14       46.51       48.16      5.05 o
  -7   4  14        1.56       -1.56      4.08 o
  -6   4  14       63.18       69.77      4.55 o
  -5   4  14        0.68       -2.57      3.62 o
  -4   4  14       41.40       56.97      3.93 o
  -3   4  14      140.64      149.90      4.60 o
  -2   4  14     1321.15     1381.79     11.71 o
  -1   4  14      430.00      462.59      5.00 o
   0   4  14      436.99      485.74      5.25 o
   1   4  14       96.18       83.66      3.38 o
   2   4  14        0.64       -0.48      2.54 o
   3   4  14      189.86      206.51      4.41 o
   4   4  14      499.75      454.54      7.72 o
   5   4  14       81.53       75.86      3.50 o
  -8   5  14        0.17       -3.98      4.69 o
  -7   5  14       20.58       22.34      4.46 o
  -6   5  14      354.43      325.15      6.85 o
  -5   5  14        2.73        3.35      3.48 o
  -4   5  14     1364.01     1333.31     15.18 o
  -3   5  14      297.11      335.18      6.03 o
  -2   5  14       18.66       14.11      2.91 o
  -1   5  14       47.40       43.38      2.98 o
   0   5  14       37.20       23.70      2.59 o
   1   5  14      220.75      232.04      4.88 o
   2   5  14      506.01      518.57      7.56 o
   3   5  14       75.41       75.34      3.38 o
   4   5  14      341.27      339.53      5.69 o
   5   5  14       20.16       18.68      3.11 o
  -8   6  14       32.85       32.48      5.18 o
  -7   6  14      197.54      192.67      6.26 o
  -6   6  14      238.87      243.44      6.66 o
  -5   6  14      332.24      366.86      6.72 o
  -4   6  14      203.89      181.07      5.28 o
  -3   6  14       41.55       42.82      3.54 o
  -2   6  14      130.90      140.33      4.21 o
  -1   6  14      785.46      791.33      9.04 o
   0   6  14      104.89      125.71      3.48 o
   1   6  14       46.80       51.75      3.01 o
   2   6  14        2.84        2.40      2.70 o
   3   6  14        8.49        8.32      2.90 o
   4   6  14       41.44       41.81      3.37 o
   5   6  14        1.17       -1.12      3.00 o
  -8   7  14        2.92        3.32      4.98 o
  -7   7  14        4.96        8.40      4.33 o
  -6   7  14       15.40       14.64      4.21 o
  -5   7  14      715.75      666.36      9.85 o
  -4   7  14        7.67        7.67      3.62 o
  -3   7  14      129.11      115.24      4.28 o
  -2   7  14       46.90       39.73      3.27 o
  -1   7  14     1039.06     1059.00     12.00 o
   0   7  14       84.12      111.17      3.67 o
   1   7  14     1110.92     1198.48     16.47 o
   2   7  14        2.33       -0.88      2.78 o
   3   7  14     1431.66     1422.38     19.38 o
   4   7  14        1.28       -0.26      3.03 o
   5   7  14       94.07       84.78      4.07 o
  -8   8  14       63.95       67.54      6.39 o
  -7   8  14      244.01      276.23      7.56 o
  -6   8  14       51.55       48.41      4.72 o
  -5   8  14      169.60      171.78      5.74 o
  -4   8  14       23.63       20.83      3.79 o
  -3   8  14      108.86       85.67      4.12 o
  -2   8  14      348.88      326.53      5.86 o
  -1   8  14      233.28      223.35      4.99 o
   0   8  14       33.10       40.21      3.21 o
   1   8  14      420.10      395.79      5.67 o
   2   8  14      115.40      119.26      4.29 o
   3   8  14        1.06        0.07      3.12 o
   4   8  14      104.59      103.12      4.20 o
   5   8  14        6.05        2.92      3.65 o
  -7   9  14      209.40      168.17      6.98 o
  -6   9  14       63.47       73.97      5.20 o
  -5   9  14        1.57       -2.31      4.04 o
  -4   9  14      494.03      549.55      7.59 o
  -3   9  14       31.58       31.87      3.85 o
  -2   9  14      412.22      475.72      7.25 o
  -1   9  14       19.99       28.18      3.18 o
   0   9  14      763.96      727.11      6.94 o
   1   9  14       28.74       32.69      3.31 o
   2   9  14      360.33      335.38      6.18 o
   3   9  14      178.12      181.19      5.24 o
   4   9  14      141.57      135.77      4.62 o
  -7  10  14       34.12       33.29      5.69 o
  -6  10  14       12.56       14.62      4.55 o
  -5  10  14       45.15       37.35      4.61 o
  -4  10  14       81.49       96.68      4.81 o
  -3  10  14        2.43        5.25      3.55 o
  -2  10  14      638.39      622.96      7.92 o
  -1  10  14       81.18       99.59      3.99 o
   0  10  14     1300.94     1289.95     17.50 o
   1  10  14       33.17       33.61      3.50 o
   2  10  14        1.46       -1.66      3.40 o
   3  10  14        5.70       10.90      3.84 o
   4  10  14      280.34      269.71      6.28 o
  -7  11  14       99.86       95.90      7.59 o
  -6  11  14      104.74      104.17      6.06 o
  -5  11  14       87.72       98.96      5.41 o
  -4  11  14      239.37      261.52      6.65 o
  -3  11  14      760.24      782.23      8.96 o
  -2  11  14       23.16       20.11      3.79 o
  -1  11  14        3.72        7.82      3.24 o
   0  11  14      680.73      761.00      9.64 o
   1  11  14       44.20       42.42      3.73 o
   2  11  14        8.71        5.98      3.60 o
   3  11  14      403.57      464.94      7.58 o
   4  11  14       38.63       42.04      4.34 o
  -7  12  14       27.56       29.31      6.72 o
  -6  12  14       15.30       12.01      5.35 o
  -5  12  14      106.33      106.20      5.50 o
  -4  12  14       44.87       49.82      4.61 o
  -3  12  14      424.99      426.40      7.38 o
  -2  12  14       59.57       54.85      4.24 o
  -1  12  14      557.90      563.76      8.97 o
   0  12  14       27.70       30.89      3.46 o
   1  12  14      536.29      570.36      7.63 o
   2  12  14       87.21       96.75      4.70 o
   3  12  14      140.26      150.78      5.55 o
   4  12  14        3.70        2.09      4.20 o
  -6  13  14      116.08      101.59      7.08 o
  -5  13  14       52.82       53.04      5.56 o
  -4  13  14       91.50       87.90      5.42 o
  -3  13  14       80.37       81.78      5.08 o
  -2  13  14        1.31       -0.71      3.89 o
  -1  13  14       40.59       43.13      4.24 o
   0  13  14       26.30       36.55      3.77 o
   1  13  14       73.89       74.58      4.45 o
   2  13  14      457.23      481.73      7.81 o
   3  13  14      106.05       94.72      5.23 o
  -6  14  14       83.21       68.94      7.17 o
  -5  14  14        3.13       -0.69      5.21 o
  -4  14  14        2.60       -0.79      4.85 o
  -3  14  14       27.12       22.01      4.66 o
  -2  14  14      397.63      412.97      8.57 o
  -1  14  14       73.35       64.06      4.58 o
   0  14  14      254.11      273.16      6.49 o
   1  14  14        4.65        5.36      3.92 o
   2  14  14       47.52       54.10      5.05 o
   3  14  14       32.49       31.09      4.85 o
  -5  15  14       12.93        6.49      5.43 o
  -4  15  14      242.34      201.92      7.44 o
  -3  15  14       86.19       76.61      6.21 o
  -2  15  14       59.60       66.83      5.55 o
  -1  15  14       59.01       60.11      4.93 o
   0  15  14       28.06       21.10      4.33 o
   1  15  14       10.55        7.98      4.38 o
   2  15  14      178.76      190.38      7.22 o
  -4  16  14       18.03       19.24      5.93 o
  -3  16  14      242.57      227.71      8.41 o
  -2  16  14        0.77        3.91      4.57 o
  -1  16  14      453.87      500.23      8.58 o
   0  16  14       35.95       53.66      5.02 o
   1  16  14       29.57       21.00      4.93 o
  -3  17  14      185.53      197.15      8.40 o
  -2  17  14       21.80       18.73      4.95 o
  -1  17  14        0.72        0.01      4.68 o
   0  17  14        6.66        5.12      4.70 o
   1  17  14        2.50        0.63      5.31 o
  -2  18  14      128.83      123.00      7.29 o
  -1  18  14       28.25       23.13      5.10 o
  -7   0  15       16.84       19.21      6.24 o
  -5   0  15      415.13      391.21     11.70 o
  -3   0  15       84.89       98.01      5.21 o
  -1   0  15       65.69       65.34      4.14 o
   1   0  15       32.83        7.30      4.71 o
   3   0  15      738.75      858.09     17.91 o
   5   0  15       79.86       87.69      5.73 o
  -8   1  15        1.25        0.91      4.56 o
  -7   1  15       92.78       74.50      5.10 o
  -6   1  15      241.57      234.13      6.70 o
  -5   1  15      813.04      788.74      9.03 o
  -4   1  15       24.93       32.70      4.04 o
  -3   1  15        9.55        3.33      2.89 o
  -2   1  15       73.18       65.87      3.27 o
  -1   1  15      113.56      110.12      3.39 o
   0   1  15      271.17      285.93      4.71 o
   1   1  15     1447.73     1402.88     20.18 o
   2   1  15       12.28       15.41      3.03 o
   3   1  15      476.29      475.02      8.12 o
   4   1  15       28.46       28.73      3.37 o
   5   1  15       28.37       28.71      3.78 o
  -8   2  15       37.71       37.97      5.03 o
  -7   2  15        8.48        2.32      4.32 o
  -6   2  15       10.25       12.10      4.26 o
  -5   2  15       35.53       34.59      4.40 o
  -4   2  15      906.87      906.77      8.99 o
  -3   2  15       52.51       49.87      3.60 o
  -2   2  15     1042.19     1036.58      9.03 o
  -1   2  15      184.23      170.79      3.94 o
   0   2  15      971.95      992.43     12.56 o
   1   2  15      424.81      411.58      6.33 o
   2   2  15        7.76       -1.19      2.80 o
   3   2  15      169.85      194.02      4.82 o
   4   2  15      408.75      379.94      7.62 o
   5   2  15      111.72      143.27      4.64 o
  -8   3  15       84.48       83.79      5.54 o
  -7   3  15        0.73       -2.38      4.43 o
  -6   3  15      148.00      138.87      5.72 o
  -5   3  15       34.58       34.77      4.36 o
  -4   3  15       22.90       22.47      3.73 o
  -3   3  15       85.71       70.90      3.85 o
  -2   3  15      103.75      102.18      3.75 o
  -1   3  15       54.23       43.54      2.98 o
   0   3  15      256.15      251.71      4.77 o
   1   3  15       31.95       17.25      3.23 o
   2   3  15      420.00      386.24      5.78 o
   3   3  15       10.95        3.37      2.96 o
   4   3  15       18.95       23.93      3.52 o
   5   3  15      140.77      154.14      4.83 o
  -8   4  15        8.11        3.41      4.65 o
  -7   4  15       29.11       30.46      4.82 o
  -6   4  15        9.54        9.33      4.29 o
  -5   4  15       82.89       72.03      4.80 o
  -4   4  15       82.30       81.51      4.39 o
  -3   4  15      862.03      852.18     11.09 o
  -2   4  15      674.87      700.57      7.50 o
  -1   4  15     1726.86     1803.66     18.40 o
   0   4  15      824.46      836.07      8.83 o
   1   4  15        7.37        9.67      3.12 o
   2   4  15      115.58       97.57      3.92 o
   3   4  15      198.87      198.29      5.09 o
   4   4  15      110.15      100.54      3.95 o
   5   4  15      178.06      161.22      4.59 o
  -8   5  15       15.18        9.56      5.12 o
  -7   5  15      144.31      136.38      6.27 o
  -6   5  15       60.43       56.41      4.92 o
  -5   5  15     1092.71     1118.25     13.47 o
  -4   5  15      190.88      183.37      5.41 o
  -3   5  15        2.85        5.17      3.37 o
  -2   5  15      177.02      172.00      4.58 o
  -1   5  15       36.79       29.14      3.00 o
   0   5  15       38.37       39.17      2.88 o
   1   5  15      587.83      662.85      8.35 o
   2   5  15      219.46      184.04      4.91 o
   3   5  15      109.19      115.35      4.00 o
   4   5  15       62.40       54.30      3.64 o
   5   5  15       16.61       18.94      3.35 o
  -8   6  15       11.94       16.34      5.42 o
  -7   6  15       36.52       32.50      5.14 o
  -6   6  15        3.93        2.35      4.33 o
  -5   6  15       20.95       26.07      4.31 o
  -4   6  15       11.33        7.88      3.76 o
  -3   6  15      608.51      580.41      7.41 o
  -2   6  15      385.46      388.80      5.90 o
  -1   6  15      160.51      163.31      4.17 o
   0   6  15       55.65       42.64      3.07 o
   1   6  15        0.53       -1.81      2.95 o
   2   6  15      526.30      532.39      8.27 o
   3   6  15      344.61      353.81      5.85 o
   4   6  15      396.63      411.66      7.31 o
  -7   7  15       64.02       52.15      5.43 o
  -6   7  15      822.99      799.47     10.05 o
  -5   7  15       31.47       21.24      4.12 o
  -4   7  15      776.60      823.93     12.22 o
  -3   7  15       13.61        5.70      3.76 o
  -2   7  15      224.80      227.44      5.65 o
  -1   7  15       27.18       25.19      3.12 o
   0   7  15      612.31      652.72      7.98 o
   1   7  15        4.57       -1.58      3.27 o
   2   7  15      986.18     1011.30     15.99 o
   3   7  15        4.00        3.96      3.34 o
   4   7  15      143.15      137.52      4.79 o
  -7   8  15       68.94       76.84      5.80 o
  -6   8  15       15.10       23.11      4.96 o
  -5   8  15       16.47       12.24      4.28 o
  -4   8  15      152.82      149.08      5.28 o
  -3   8  15      401.00      437.50      7.71 o
  -2   8  15      103.56      117.92      4.56 o
  -1   8  15      656.76      666.29      8.46 o
   0   8  15        1.05       -2.90      2.95 o
   1   8  15       24.67       23.60      3.58 o
   2   8  15      364.77      357.90      6.53 o
   3   8  15       46.89       48.77      4.00 o
   4   8  15      112.55      103.81      4.60 o
  -7   9  15      142.25      153.45      7.00 o
  -6   9  15       54.41       52.22      5.10 o
  -5   9  15       42.10       43.93      4.71 o
  -4   9  15       21.84       15.08      3.97 o
  -3   9  15        0.17       -1.50      3.77 o
  -2   9  15        1.99        1.03      3.58 o
  -1   9  15      317.98      312.71      5.88 o
   0   9  15        1.41        3.51      3.00 o
   1   9  15      439.66      448.94      6.33 o
   2   9  15       10.11        9.63      3.79 o
   3   9  15       65.67       65.43      4.46 o
   4   9  15       13.11        6.88      4.01 o
  -7  10  15        0.76        7.22      5.80 o
  -6  10  15       27.50       18.80      4.76 o
  -5  10  15       60.21       55.95      4.99 o
  -4  10  15        5.80       -1.35      3.79 o
  -3  10  15      646.28      714.93      9.81 o
  -2  10  15      646.68      636.95      8.16 o
  -1  10  15      354.40      384.19      6.28 o
   0  10  15        2.80        0.51      3.15 o
   1  10  15      152.22      153.86      5.02 o
   2  10  15       49.58       42.33      4.18 o
   3  10  15      204.53      213.59      6.20 o
  -6  11  15      118.19      123.01      6.56 o
  -5  11  15        0.23       -4.00      4.38 o
  -4  11  15       87.55      103.43      5.12 o
  -3  11  15      235.55      242.89      6.27 o
  -2  11  15      191.68      205.76      5.83 o
  -1  11  15      170.62      170.99      4.98 o
   0  11  15      126.25      126.17      4.66 o
   1  11  15        3.10        0.37      3.42 o
   2  11  15      245.85      248.46      6.33 o
   3  11  15        1.39        0.69      4.16 o
  -6  12  15       10.58        4.89      5.64 o
  -5  12  15       21.69       17.59      4.76 o
  -4  12  15      254.55      247.47      6.88 o
  -3  12  15        0.08        3.94      4.02 o
  -2  12  15       18.38       20.57      4.24 o
  -1  12  15       29.28       24.92      3.97 o
   0  12  15       95.17       74.86      4.13 o
   1  12  15       35.07       20.59      3.79 o
   2  12  15      116.07      123.95      5.25 o
   3  12  15       10.42        8.25      4.37 o
  -5  13  15      151.45      141.36      7.48 o
  -4  13  15       38.33       50.09      5.09 o
  -3  13  15      119.76      114.83      5.49 o
  -2  13  15      361.63      334.39      7.99 o
  -1  13  15       13.99        7.99      3.91 o
   0  13  15      101.11       93.30      4.81 o
   1  13  15      137.08      148.83      5.60 o
   2  13  15      126.83      118.77      5.82 o
  -5  14  15       48.06       44.35      6.44 o
  -4  14  15        3.04        5.92      5.66 o
  -3  14  15      147.81      137.86      6.26 o
  -2  14  15        6.24        6.85      4.69 o
  -1  14  15       71.29       99.52      5.55 o
   0  14  15        6.61        6.32      4.04 o
   1  14  15        7.58       11.27      4.32 o
   2  14  15       38.83       36.90      5.29 o
  -4  15  15        0.33       -2.97      5.81 o
  -3  15  15       21.67       15.75      5.70 o
  -2  15  15      159.73      172.15      6.57 o
  -1  15  15      165.96      188.48      6.61 o
   0  15  15       39.92       36.93      4.94 o
   1  15  15       68.99       81.26      5.72 o
  -3  16  15       11.07       10.70      5.85 o
  -2  16  15      379.96      410.88      9.21 o
  -1  16  15        0.04        1.62      4.90 o
   0  16  15      184.31      217.39      7.17 o
  -8   0  16        2.01       -1.24      7.18 o
  -6   0  16      120.93      103.11      8.14 o
  -4   0  16     2723.02     2835.59     38.00 o
  -2   0  16      363.86      343.11      7.68 o
   0   0  16      143.07      141.06      5.74 o
   2   0  16      585.43      583.63     14.83 o
   4   0  16      599.58      529.06     17.31 o
  -8   1  16       25.19       27.39      5.28 o
  -7   1  16       67.82       66.37      5.59 o
  -6   1  16       90.61       92.84      5.69 o
  -5   1  16       21.78       24.06      4.34 o
  -4   1  16      204.58      184.85      5.81 o
  -3   1  16      258.48      246.13      6.19 o
  -2   1  16       93.80      101.63      3.85 o
  -1   1  16      265.99      250.69      4.97 o
   0   1  16      127.67      125.74      3.91 o
   1   1  16      223.83      235.55      5.61 o
   2   1  16        0.48       -6.30      3.15 o
   3   1  16       20.80       21.18      3.44 o
   4   1  16      117.93      101.84      4.31 o
  -7   2  16        0.15       -1.18      4.62 o
  -6   2  16       96.85       74.72      5.28 o
  -5   2  16      294.72      296.33      7.17 o
  -4   2  16       55.33       55.56      4.60 o
  -3   2  16      215.02      237.66      6.06 o
  -2   2  16        0.97       -5.77      2.88 o
  -1   2  16        5.12       -1.58      2.76 o
   0   2  16      139.07      111.88      3.79 o
   1   2  16      245.63      238.78      5.54 o
   2   2  16      175.56      164.73      4.78 o
   3   2  16      371.02      386.58      7.97 o
   4   2  16      112.81      108.34      4.37 o
  -7   3  16      128.82      129.88      6.31 o
  -6   3  16      143.10      143.30      6.01 o
  -5   3  16      123.96      131.02      5.71 o
  -4   3  16      445.33      431.68      7.60 o
  -3   3  16      789.55      801.97      8.54 o
  -2   3  16      418.34      416.07      6.67 o
  -1   3  16      726.12      708.65      9.31 o
   0   3  16      474.86      496.97      6.76 o
   1   3  16      915.59      905.52     10.30 o
   2   3  16      141.64      128.41      4.53 o
   3   3  16        5.42        2.72      3.36 o
   4   3  16        6.04        2.66      3.38 o
  -7   4  16        1.10       -0.35      4.74 o
  -6   4  16       64.32       69.01      5.22 o
  -5   4  16        2.69        0.64      4.31 o
  -4   4  16        3.03       -3.98      3.90 o
  -3   4  16      179.49      170.93      5.41 o
  -2   4  16      166.87      196.88      5.00 o
  -1   4  16        6.05        3.29      2.91 o
   0   4  16        1.50       -0.42      2.93 o
   1   4  16       14.18        9.08      3.37 o
   2   4  16      301.85      317.88      5.94 o
   3   4  16       32.93       27.96      3.65 o
   4   4  16      122.63      139.33      4.83 o
  -7   5  16        0.81        0.73      4.89 o
  -6   5  16      183.56      174.28      6.34 o
  -5   5  16        1.46       -1.60      4.29 o
  -4   5  16      101.46      107.04      5.05 o
  -3   5  16       99.81       90.27      4.47 o
  -2   5  16      582.62      616.64      7.75 o
  -1   5  16        6.92        6.00      2.97 o
   0   5  16      638.67      663.05      8.56 o
   1   5  16        2.65       -0.78      3.28 o
   2   5  16       28.86       30.95      3.70 o
   3   5  16        2.07       -1.45      3.51 o
   4   5  16       17.76       19.58      3.99 o
  -7   6  16       21.15       16.04      5.13 o
  -6   6  16       34.50       34.27      4.94 o
  -5   6  16      283.51      288.32      7.30 o
  -4   6  16      547.65      562.82      8.17 o
  -3   6  16      134.53      157.21      5.32 o
  -2   6  16       50.06       48.72      3.93 o
  -1   6  16      260.83      259.72      5.47 o
   0   6  16       20.90       28.59      3.33 o
   1   6  16      307.68      280.49      6.84 o
   2   6  16      349.34      344.45      6.47 o
   3   6  16      297.82      269.25      6.46 o
   4   6  16       20.16       16.54      3.76 o
  -7   7  16        4.13        3.42      5.37 o
  -6   7  16       27.59       20.64      4.95 o
  -5   7  16      172.42      165.54      6.07 o
  -4   7  16       61.47       44.21      4.52 o
  -3   7  16       39.80       40.82      4.28 o
  -2   7  16       10.86       12.93      3.62 o
  -1   7  16       98.12      102.54      3.92 o
   0   7  16       21.96       29.29      3.35 o
   1   7  16       22.17       36.28      4.02 o
   2   7  16       18.90       16.51      4.06 o
   3   7  16       85.76       76.13      4.81 o
  -7   8  16       27.90       20.29      5.66 o
  -6   8  16        6.23        4.77      4.89 o
  -5   8  16      260.68      255.26      7.40 o
  -4   8  16       50.63       40.92      4.57 o
  -3   8  16      577.56      607.56      8.66 o
  -2   8  16       27.74       18.81      3.78 o
  -1   8  16      114.57      119.41      4.22 o
   0   8  16      143.10      146.34      4.56 o
   1   8  16      320.36      341.05      6.50 o
   2   8  16       43.82       47.52      4.53 o
   3   8  16      521.77      492.40     10.54 o
  -6   9  16      122.78      127.72      6.33 o
  -5   9  16        4.37       -0.48      4.56 o
  -4   9  16       14.42        7.93      4.17 o
  -3   9  16       54.34       61.56      4.59 o
  -2   9  16      163.03      176.89      5.39 o
  -1   9  16       46.13       58.33      3.88 o
   0   9  16      698.37      752.93     10.91 o
   1   9  16        5.53        0.85      3.87 o
   2   9  16      169.36      155.53      5.59 o
   3   9  16        3.86       -4.07      4.25 o
  -6  10  16       16.45        8.19      5.10 o
  -5  10  16       34.64       38.31      4.97 o
  -4  10  16       84.14       81.74      5.01 o
  -3  10  16        0.45       -0.03      3.88 o
  -2  10  16        1.93        2.12      3.80 o
  -1  10  16        5.28        6.38      3.62 o
   0  10  16        2.52        8.22      3.46 o
   1  10  16       49.20       45.86      4.64 o
   2  10  16      385.73      429.79      8.33 o
   3  10  16        0.63       -3.45      4.19 o
  -6  11  16      116.58      116.34      6.48 o
  -5  11  16       12.81       18.28      5.05 o
  -4  11  16       24.77       21.43      4.58 o
  -3  11  16        3.40       -0.72      3.93 o
  -2  11  16      634.03      649.75      8.16 o
  -1  11  16      466.09      418.07      6.87 o
   0  11  16      330.97      349.87      6.59 o
   1  11  16       88.72       71.80      4.71 o
   2  11  16       83.64       75.39      4.97 o
  -5  12  16      199.73      211.02      7.26 o
  -4  12  16       20.47       19.09      4.83 o
  -3  12  16      281.66      272.04      7.12 o
  -2  12  16        4.05        8.27      4.17 o
  -1  12  16        0.30        1.25      4.00 o
   0  12  16       26.08       23.01      4.20 o
   1  12  16        3.22       -0.32      4.22 o
   2  12  16        2.75       -1.81      4.34 o
  -5  13  16        1.60        0.92      5.45 o
  -4  13  16       48.32       51.97      5.77 o
  -3  13  16       44.27       33.92      4.88 o
  -2  13  16      208.44      225.21      6.57 o
  -1  13  16       34.39       21.83      4.28 o
   0  13  16       72.91       79.83      5.24 o
   1  13  16       26.81       15.09      4.77 o
  -4  14  16      427.67      399.44     10.08 o
  -3  14  16        9.40       11.80      5.32 o
  -2  14  16      286.90      279.52      7.58 o
  -1  14  16       20.22       17.00      4.86 o
   0  14  16        0.61        0.21      4.42 o
   1  14  16        0.02       -4.41      4.85 o
  -3  15  16      109.08      127.03      7.81 o
  -2  15  16       17.59       15.73      5.34 o
  -1  15  16      288.13      345.46      8.58 o
  -7   0  17        8.37        1.33      7.06 o
  -5   0  17      209.32      216.81      9.21 o
  -3   0  17       17.29       12.24      6.29 o
  -1   0  17       12.51       12.97      4.32 o
   1   0  17      108.94      110.17      6.15 o
   3   0  17      111.80      106.76      6.65 o
  -7   1  17        7.62       14.80      5.09 o
  -6   1  17      604.11      607.03      9.66 o
  -5   1  17       10.24        3.42      4.49 o
  -4   1  17       53.57       60.28      5.07 o
  -3   1  17      827.54      851.83     11.97 o
  -2   1  17      160.96      166.36      5.13 o
  -1   1  17      485.42      520.63      6.62 o
   0   1  17      163.01      158.55      4.30 o
   1   1  17       12.49       10.07      3.44 o
   2   1  17        4.36        4.71      3.54 o
   3   1  17      239.47      219.10      5.67 o
  -7   2  17       24.41       21.87      5.27 o
  -6   2  17      225.42      230.91      7.39 o
  -5   2  17      124.16      113.70      5.70 o
  -4   2  17       95.55      109.65      5.64 o
  -3   2  17        0.89        3.11      4.04 o
  -2   2  17        2.96       -1.74      3.54 o
  -1   2  17      190.03      168.90      4.48 o
   0   2  17      487.05      505.90      7.50 o
   1   2  17       32.98       36.86      3.79 o
   2   2  17      431.62      477.23      7.29 o
   3   2  17       20.89       16.95      3.82 o
  -7   3  17       23.91       22.20      5.53 o
  -6   3  17       15.52       11.08      4.84 o
  -5   3  17      245.66      231.18      7.02 o
  -4   3  17      105.35      107.47      5.40 o
  -3   3  17      129.92      131.98      5.22 o
  -2   3  17      136.91      137.79      5.01 o
  -1   3  17       77.03       72.86      3.72 o
   0   3  17      146.12      137.68      4.69 o
   1   3  17       18.26       20.01      3.66 o
   2   3  17       56.66       49.84      4.04 o
   3   3  17       12.58        3.97      3.71 o
  -7   4  17      143.49      116.76      6.73 o
  -6   4  17       88.68       91.87      5.69 o
  -5   4  17      364.43      382.70      8.29 o
  -4   4  17       66.69       70.01      5.28 o
  -3   4  17        1.98       -2.45      4.03 o
  -2   4  17      124.84      114.95      4.87 o
  -1   4  17        4.46        3.95      3.09 o
   0   4  17      143.41      144.54      4.73 o
   1   4  17      849.56      848.84     15.52 o
   2   4  17      217.87      206.93      5.57 o
   3   4  17       96.07       92.93      4.66 o
  -7   5  17       26.08       31.87      5.73 o
  -6   5  17       58.11       43.69      5.20 o
  -5   5  17        8.94        6.95      4.88 o
  -4   5  17        8.31        3.82      4.55 o
  -3   5  17      228.49      224.94      6.43 o
  -2   5  17      201.53      213.46      5.91 o
  -1   5  17      173.03      160.45      4.56 o
   0   5  17       91.11      108.30      4.42 o
   1   5  17        4.11       -0.56      3.66 o
   2   5  17        6.81        3.48      3.71 o
   3   5  17      387.71      433.29      8.28 o
  -6   6  17       62.94       61.05      5.67 o
  -5   6  17       57.48       61.30      5.63 o
  -4   6  17      146.32      141.97      6.18 o
  -3   6  17        6.68        5.78      4.15 o
  -2   6  17       31.44       33.08      4.15 o
  -1   6  17       29.53       13.57      3.39 o
   0   6  17       43.56       31.89      3.86 o
   1   6  17      205.38      200.24      5.65 o
   2   6  17       18.71       19.22      4.03 o
   3   6  17      167.55      164.67      5.90 o
  -6   7  17        7.22        7.48      5.26 o
  -5   7  17       33.11       39.23      5.39 o
  -4   7  17      417.85      420.81      8.20 o
  -3   7  17       19.33       17.05      4.44 o
  -2   7  17      607.96      624.04      8.59 o
  -1   7  17       16.67       10.75      3.48 o
   0   7  17      146.42      172.29      5.30 o
   1   7  17       47.73       64.46      4.57 o
   2   7  17      195.43      198.05      6.23 o
   3   7  17        4.18        5.94      4.98 o
  -6   8  17       37.01       26.74      5.62 o
  -5   8  17      116.59      119.26      6.55 o
  -4   8  17       18.07       14.31      4.40 o
  -3   8  17        5.12        1.29      3.88 o
  -2   8  17       73.17       72.47      4.74 o
  -1   8  17       36.55       55.84      4.10 o
   0   8  17       27.50       28.11      3.96 o
   1   8  17      466.04      549.63      9.34 o
   2   8  17      300.37      328.91      7.68 o
  -6   9  17        0.78        3.84      5.36 o
  -5   9  17       27.23       19.24      5.65 o
  -4   9  17       83.64       70.26      5.27 o
  -3   9  17       40.80       32.66      4.44 o
  -2   9  17       89.64      100.08      4.85 o
  -1   9  17      209.38      223.66      5.97 o
   0   9  17       55.03       57.15      4.47 o
   1   9  17        4.07        4.72      4.24 o
   2   9  17        1.85       -0.08      4.68 o
  -5  10  17       87.74       99.22      6.56 o
  -4  10  17       18.15       18.69      5.09 o
  -3  10  17       67.84       75.56      4.99 o
  -2  10  17      107.03      109.14      4.87 o
  -1  10  17      242.14      249.90      6.12 o
   0  10  17      120.67      112.30      5.26 o
   1  10  17      261.72      277.80      7.56 o
   2  10  17       37.10       34.75      5.01 o
  -5  11  17        3.17        5.68      5.31 o
  -4  11  17      118.46      110.38      6.17 o
  -3  11  17       55.44       44.25      4.88 o
  -2  11  17       23.45       25.47      4.10 o
  -1  11  17       43.08       45.05      4.39 o
   0  11  17       52.42       51.03      5.00 o
   1  11  17       50.36       56.71      5.54 o
  -4  12  17      155.74      175.71      6.78 o
  -3  12  17      115.75      120.59      5.93 o
  -2  12  17       28.44       14.95      4.49 o
  -1  12  17        0.37        2.68      4.35 o
   0  12  17        7.75        5.83      4.61 o
   1  12  17       77.05       84.77      5.92 o
  -3  13  17      165.13      166.26      7.50 o
  -2  13  17      414.92      417.61      8.53 o
  -1  13  17      173.13      183.68      6.33 o
   0  13  17       29.52       25.43      5.27 o
  -6   0  18        1.58        1.63      7.24 o
  -4   0  18       39.73       19.25      6.99 o
  -2   0  18      524.16      508.48     11.52 o
   0   0  18     1128.09     1146.22     27.74 o
   2   0  18       69.02       80.53      6.30 o
  -6   1  18        6.58        2.88      5.10 o
  -5   1  18       23.48       20.22      5.54 o
  -4   1  18      367.66      427.60      8.71 o
  -3   1  18      236.81      255.77      7.61 o
  -2   1  18      266.76      285.06      6.74 o
  -1   1  18        1.69       -0.70      3.19 o
   0   1  18       62.37       56.98      4.27 o
   1   1  18       38.25       33.06      3.91 o
   2   1  18       18.61       10.38      3.81 o
  -6   2  18       42.46       47.96      5.86 o
  -5   2  18      142.43      162.83      7.17 o
  -4   2  18       75.96       64.98      5.46 o
  -3   2  18       51.58       52.36      5.28 o
  -2   2  18      165.55      171.07      5.45 o
  -1   2  18      263.28      269.03      5.72 o
   0   2  18        0.32        0.16      3.62 o
   1   2  18      251.04      238.01      6.04 o
   2   2  18        2.86        1.00      3.72 o
  -6   3  18       15.22       19.85      5.32 o
  -5   3  18      134.04      130.28      6.89 o
  -4   3  18       41.28       32.90      5.05 o
  -3   3  18      194.59      198.65      6.57 o
  -2   3  18        4.11        2.58      3.79 o
  -1   3  18       37.51       36.07      3.72 o
   0   3  18       51.25       39.33      4.09 o
   1   3  18      367.65      384.60      7.11 o
   2   3  18      120.84      122.30      4.97 o
  -6   4  18      155.42      170.50      7.19 o
  -5   4  18      107.17      120.55      6.73 o
  -4   4  18        0.10       -7.00      4.58 o
  -3   4  18        4.49        3.95      4.60 o
  -2   4  18       81.14       75.36      4.60 o
  -1   4  18       18.09        8.43      3.58 o
   0   4  18      256.15      233.15      6.09 o
   1   4  18        6.22        2.43      3.83 o
   2   4  18       26.01       19.29      4.20 o
  -6   5  18       36.98       24.45      5.49 o
  -5   5  18        5.44        2.37      5.44 o
  -4   5  18      228.71      246.76      7.53 o
  -3   5  18       12.56        4.69      4.59 o
  -2   5  18      148.93      136.17      5.11 o
  -1   5  18       80.42       73.00      4.50 o
   0   5  18        5.83        1.06      3.79 o
   1   5  18       13.87       14.28      4.01 o
   2   5  18      325.37      318.61      7.52 o
  -6   6  18       27.62       29.62      5.99 o
  -5   6  18        0.28       -1.31      5.48 o
  -4   6  18        1.13       -3.09      4.74 o
  -3   6  18      244.38      225.86      6.46 o
  -2   6  18       28.60       22.35      4.04 o
  -1   6  18      119.44      108.15      4.88 o
   0   6  18       55.61       48.44      4.54 o
   1   6  18      333.32      363.11      7.20 o
   2   6  18       44.97       36.54      4.80 o
  -5   7  18      102.69      106.73      7.06 o
  -4   7  18        0.37       -2.73      5.22 o
  -3   7  18      518.29      545.20      8.51 o
  -2   7  18       16.84       13.83      4.03 o
  -1   7  18      166.90      168.68      5.66 o
   0   7  18        0.24        0.22      3.86 o
   1   7  18        6.07        5.41      4.38 o
   2   7  18        2.51        2.99      4.55 o
  -5   8  18       21.34       12.33      5.80 o
  -4   8  18       27.88       29.12      5.74 o
  -3   8  18       26.98       23.48      4.64 o
  -2   8  18        2.34       -0.41      3.90 o
  -1   8  18      235.03      213.50      6.21 o
   0   8  18       88.37       96.06      5.08 o
   1   8  18      108.32      120.48      5.94 o
  -5   9  18        2.56       -1.23      5.99 o
  -4   9  18      202.70      211.09      7.85 o
  -3   9  18        3.91       -0.99      4.52 o
  -2   9  18      197.88      211.46      6.17 o
  -1   9  18       24.66       19.36      4.41 o
   0   9  18       42.97       38.54      4.88 o
   1   9  18        9.91       10.40      4.94 o
  -4  10  18        0.10        0.10      5.70 o
  -3  10  18        0.45       -4.23      4.70 o
  -2  10  18       28.02       26.03      4.64 o
  -1  10  18       34.26       50.85      4.84 o
   0  10  18      101.55      107.29      5.93 o
  -3  11  18      201.93      230.15      7.43 o
  -2  11  18        5.33        3.64      4.78 o
  -1  11  18       32.53       43.71      5.15 o
  -5   0  19       12.89        4.59      8.56 o
  -3   0  19      248.01      239.14     11.21 o
  -1   0  19      443.02      536.54     15.44 o
   1   0  19      143.17      143.30      7.36 o
  -5   1  19        1.24       -1.13      5.93 o
  -4   1  19       55.51       64.12      6.22 o
  -3   1  19       13.38       17.37      5.38 o
  -2   1  19       72.81       71.89      5.12 o
  -1   1  19      168.56      166.55      5.84 o
   0   1  19       80.71       85.00      4.71 o
   1   1  19      159.33      158.32      5.56 o
  -5   2  19      109.33      117.04      7.61 o
  -4   2  19       96.36       90.44      6.53 o
  -3   2  19       32.89       33.56      5.62 o
  -2   2  19      208.32      234.77      6.86 o
  -1   2  19       79.70      108.19      5.06 o
   0   2  19       51.94       54.47      4.49 o
   1   2  19       10.54       12.50      4.15 o
  -5   3  19       15.20        7.21      6.16 o
  -4   3  19      221.34      233.45      8.45 o
  -3   3  19      110.86      102.45      6.18 o
  -2   3  19       12.20       13.52      4.43 o
  -1   3  19        0.32       -2.91      3.91 o
   0   3  19       70.95       76.23      4.81 o
   1   3  19       24.42       20.69      4.28 o
  -5   4  19        0.40        3.74      6.11 o
  -4   4  19       28.47       18.75      5.88 o
  -3   4  19      121.59      109.42      6.13 o
  -2   4  19      113.18      109.51      5.23 o
  -1   4  19       85.58       86.50      5.02 o
   0   4  19       18.56       14.55      4.20 o
   1   4  19        1.87        1.34      4.22 o
  -5   5  19      146.29      146.61      8.05 o
  -4   5  19       35.81       31.56      6.20 o
  -3   5  19       96.19      100.24      6.01 o
  -2   5  19      128.69      122.45      5.52 o
  -1   5  19       27.18       27.38      4.61 o
   0   5  19       41.03       29.14      4.82 o
   1   5  19      232.48      232.79      6.64 o
  -4   6  19        5.02       -0.31      5.44 o
  -3   6  19      171.14      175.43      6.88 o
  -2   6  19      119.56      114.14      5.69 o
  -1   6  19       58.49       39.13      4.76 o
   0   6  19      318.89      335.03      8.02 o
  -4   7  19       44.47       46.42      6.22 o
  -3   7  19        9.13        9.12      5.11 o
  -2   7  19        1.54        0.55      4.51 o
  -1   7  19        1.46       -2.27      4.52 o
   0   7  19      172.55      167.21      6.68 o
  -4   8  19       35.91       19.92      5.90 o
  -3   8  19      104.00       99.41      6.29 o
  -2   8  19      163.56      162.78      6.29 o
  -1   8  19        2.56        4.75      4.64 o
   0   8  19       47.85       37.52      5.77 o
  -3   9  19      183.42      199.66      7.06 o
  -2   9  19        7.13        5.61      4.68 o
  -1   9  19       25.81       27.16      4.92 o
  -4   0  20       68.40       59.84     10.12 o
  -2   0  20       63.83       70.96      8.09 o
   0   0  20      132.95      143.06      9.12 o
  -4   1  20       32.42       40.98      6.86 o
  -3   1  20       19.33       18.86      5.34 o
  -2   1  20       51.19       33.65      5.30 o
  -1   1  20      131.66      138.35      6.40 o
   0   1  20      231.97      243.99      7.58 o
  -4   2  20        2.93        2.30      6.26 o
  -3   2  20      372.11      376.82      9.80 o
  -2   2  20        1.35        1.56      4.91 o
  -1   2  20       54.02       67.60      5.57 o
   0   2  20       21.68       19.45      5.28 o
  -4   3  20       11.14       14.03      6.54 o
  -3   3  20        2.53       -4.87      5.50 o
  -2   3  20       58.00       65.77      5.73 o
  -1   3  20      127.21      148.81      6.28 o
  -3   4  20      262.96      253.57      8.62 o
  -2   4  20      181.01      196.89      7.13 o
  -1   4  20       57.65       68.79      5.29 o
  -3   5  20        0.21        0.92      5.70 o
  -2   5  20       44.41       49.94      5.41 o
  -1   5  20       91.77       99.58      6.18 o
 
